# Supplementary material for: Systematic large-scale meta-analysis identifies a panel of two mRNAs as blood biomarkers for colorectal cancer detection
Source: Oncotarget. 2016 Mar 16;7(21):30295–306. doi: 10.18632/oncotarget.8108 (PMC5058681; doi:10.18632/oncotarget.8108)
Supplement: Supplementary file 2 [file oncotarget-07-30295-s002.xls]

## Sheet: Foglio1
Pool 'A' - CRC Samples
GEO Series	Samples	Platform	Used datasets	From A#	To A#	N. of rows	Tissue	GSM Samples
								1	2	3	4	5	6	7	8	9	10
GSE2138	40	GPL96, GPL97	10	1	10	22283	Colon cancer	GSM38487	GSM38630	GSM38632	GSM38634	GSM38636	GSM38638	GSM38640	GSM38642	GSM38644	GSM38646
GSE2630	16	GPL2006*	10	11	20	19200	Colon cancer	GSM50473	GSM50474	GSM50475	GSM50504	GSM50505	GSM50506	GSM50507	GSM50508	GSM50509	GSM50510
GSE3629	68	GPL570	10	21	30	54675	Colon cancer	GSM84055	GSM84056	GSM84057	GSM84058	GSM84059	GSM84060	GSM84061	GSM84062	GSM84063	GSM84064
GSE4045	37	GPL96	10	31	40	22283	Colon cancer	GSM92240	GSM92241	GSM92242	GSM92243	GSM92244	GSM92245	GSM92246	GSM92247	GSM92248	GSM92249
GSE4183	15	GPL570	10	41	50	54675	Colon cancer	GSM95496	GSM95497	GSM95498	GSM95499	GSM95500	GSM95501	GSM95502	GSM95503	GSM95504	GSM95505
GSE4459	89	GPL570	10	51	60	54675	Colon cancer	GSM100200	GSM100203	GSM100212	GSM100240	GSM100245	GSM100248	GSM100249	GSM100262	GSM100263	GSM100268
GSE4526	7	GPL570	7	61	67	54675	Colon cancer	GSM101491	GSM101498	GSM101499	GSM101500	GSM101502	GSM101507	GSM101508
GSE4554	8	GPL570	8	68	75	54675	Colon cancer	GSM101791	GSM101825	GSM101826	GSM101831	GSM101832	GSM101833	GSM101834	GSM101835
GSE5206	100	GPL570	10	76	85	54675	Colon cancer	GSM117881	GSM117882	GSM117883	GSM117884	GSM117885	GSM117886	GSM117887	GSM117888	GSM117889	GSM117890
GSE6988	49	GPL4811*	10	86	95	17664	Colon cancer	GSM160828	GSM160830	GSM160837	GSM160967	GSM160970	GSM160974	GSM160978	GSM160983	GSM160984	GSM160988
GSE7208	59	GPL96	10	96	105	22283	Colon cancer	GSM173320	GSM173321	GSM173322	GSM173323	GSM173324	GSM173325	GSM173326	GSM173327	GSM173328	GSM173329
GSE9348	70	GPL570	10	106	115	54675	Colon cancer	GSM237914	GSM237915	GSM237916	GSM237917	GSM237918	GSM237919	GSM237920	GSM237921	GSM237922	GSM237923
GSE10950	24	G6104	10	116	125	54675	Colon cancer	GSM277496	GSM277498	GSM277500	GSM277502	GSM277504	GSM277506	GSM277508	GSM277510	GSM277512	GSM277514
GSE11543	51	GPL80*	10	126	135	7129	Colon cancer	GSM290693	GSM290694	GSM290695	GSM290696	GSM290697	GSM290698	GSM290699	GSM290700	GSM290701	GSM290702
GSE12945	62	GPL96	10	136	145	22283	Colon cancer	GSM324715	GSM324716	GSM324717	GSM324718	GSM324719	GSM324720	GSM324721	GSM324722	GSM324723	GSM324724
GSE13294	155	GPL570	10	146	155	54675	Colon cancer	GSM335510	GSM335511	GSM335512	GSM335513	GSM335514	GSM335515	GSM335516	GSM335517	GSM335518	GSM335519
GSE14095	189	GPL570	10	156	165	54675	Colon cancer	GSM353663	GSM353664	GSM353665	GSM353666	GSM353667	GSM353668	GSM353669	GSM353670	GSM353671	GSM353672
GSE14297	18	GPL6370*	10	166	175	50173	Colon cancer	GSM357552	GSM357554	GSM357556	GSM357558	GSM357560	GSM357562	GSM357571	GSM357573	GSM357575	GSM357577
GSE14333	290	GPL570	10	176	185	54675	Colon cancer	GSM358341	GSM358342	GSM358343	GSM358344	GSM358345	GSM358346	GSM358347	GSM358348	GSM358349	GSM358350
GSE15781	13	GPL2986	10	186	195	32878	Colon cancer	GSM396309	GSM396310	GSM396311	GSM396312	GSM396313	GSM396314	GSM396315	GSM396316	GSM396317	GSM396318
GSE15960	6	GPL570	6	196	201	54675	Colon cancer	GSM400180	GSM400181	GSM400182	GSM400183	GSM400184	GSM400185
GSE17536	177	GPL570	10	202	211	54675	Colon cancer	GSM437093	GSM437094	GSM437095	GSM437096	GSM437097	GSM437098	GSM437099	GSM437100	GSM437101	GSM437102
GSE17537	55	GPL570	10	212	221	54675	Colon cancer	GSM437270	GSM437271	GSM437272	GSM437273	GSM437274	GSM437275	GSM437276	GSM437277	GSM437278	GSM437279
GSE18088	53	GPL570	10	222	231	54675	Colon cancer	GSM452148	GSM452149	GSM452150	GSM452151	GSM452152	GSM452153	GSM452154	GSM452155	GSM452156	GSM452157
GSE18105	77	GPL570	10	232	241	54675	Colon cancer	GSM452552	GSM452553	GSM452554	GSM452555	GSM452556	GSM452557	GSM452558	GSM452559	GSM452560	GSM452561
GSE20842	65	GPL4133	10	242	251	45220	Colon cancer	GSM521114	GSM521115	GSM521116	GSM521117	GSM521118	GSM521119	GSM521120	GSM521121	GSM521122	GSM521123
GSE20916	91	GPL570	10	252	261	54675	Colon cancer	GSM523283	GSM523284	GSM523285	GSM523292	GSM523296	GSM523298	GSM523303	GSM523305	GSM523306	GSM523312
GSE21510	19	GPL570	10	262	271	54675	Colon cancer	GSM549124	GSM549125	GSM549126	GSM549127	GSM549128	GSM549129	GSM549130	GSM549131	GSM549132	GSM549133
GSE21815	132	GPL6480	10	272	281	41108	Colon cancer	GSM543123	GSM543124	GSM543125	GSM543126	GSM543127	GSM543128	GSM543129	GSM543130	GSM543131	GSM543132
GSE22242	3	GPL570	3	282	284	54675	Colon cancer	GSM552521	GSM552523	GSM553691
GSE22834	31	GPL10665*	10	285	294	43008	Colon cancer	GSM564481	GSM564482	GSM564484	GSM564486	GSM564490	GSM564491	GSM564495	GSM564498	GSM564499	GSM564504
GSE25070	26	GPL6883*	10	295	304	24526	Colon cancer	GSM615865	GSM615866	GSM615867	GSM615868	GSM615869	GSM615870	GSM615871	GSM615872	GSM615873	GSM615874
GSE25071	46	GPL2986	10	305	314	32878	Colon cancer	GSM615917	GSM615918	GSM615919	GSM615920	GSM615921	GSM615922	GSM615923	GSM615924	GSM615925	GSM615926
GSE26682	155	GPL96	10	315	324	22283	Colon cancer	GSM656544	GSM656547	GSM656554	GSM656562	GSM656563	GSM656565	GSM656566	GSM656571	GSM656572	GSM656576
GSE26682	176	GPL570	10	325	334	54675	Colon cancer	GSM656542	GSM656543	GSM656545	GSM656546	GSM656548	GSM656549	GSM656550	GSM656551	GSM656552	GSM656553
GSE27175	5	GPL6947	5	335	339	48803	Colon cancer	GSM671661	GSM671679	GSM671682	GSM671685	GSM671688
GSE31905	55	GPL6480	10	340	349	41108	Colon cancer	GSM790841	GSM790842	GSM790843	GSM790844	GSM790845	GSM790846	GSM790847	GSM790848	GSM790849	GSM790850
TOTAL	2532		349
Pool 'B' - Blood Samples
GEO Series	Samples	Platform	Used datasets	From B#	To B#	N. of rows	Tissue	GSM Samples
								1	2	3	4	5	6	7	8	9	10
GSE928	14	GPL8300	10	1	10	12625	Normal blood	GSM14477	GSM14478	GSM14479	GSM14480	GSM14481	GSM14482	GSM14485	GSM20645	GSM29053	GSM29054
GSE928	1	GPL91	1	11	11	12626	Normal blood	GSM14483
GSE1751	14	GPL96	10	12	21	22283	Normal blood	GSM30580	GSM30581	GSM30582	GSM30583	GSM30584	GSM30585	GSM30586	GSM30587	GSM30588	GSM30589
GSE1767	14	GPL1449*	10	22	31	19881	Normal blood	GSM30698	GSM30699	GSM30700	GSM30701	GSM30702	GSM30703	GSM30704	GSM30705	GSM30706	GSM30707
GSE2888	14	GPL96	10	32	41	22283	Normal blood	GSM183407	GSM183408	GSM183409	GSM183410	GSM183411	GSM183412	GSM183413	GSM183414	GSM183415	GSM183416
GSE3649	77	GPL3121*	10	42	51	37632	Normal blood	GSM84829	GSM84834	GSM84837	GSM84838	GSM84841	GSM84844	GSM84845	GSM84848	GSM84849	GSM84851
GSE6613	22	GPL96	10	52	61	22283	Normal blood	GSM153405	GSM153406	GSM153419	GSM153423	GSM153425	GSM153427	GSM153428	GSM153429	GSM153433	GSM153444
GSE13292	12	GPL201	10	62	71	8793	Normal blood	GSM335415	GSM335416	GSM335417	GSM335418	GSM335419	GSM335420	GSM335433	GSM335434	GSM335435	GSM335436
GSE14771	5	GPL96	5	72	76	22283	Normal blood	GSM368840	GSM368841	GSM368842	GSM368844	GSM368845
GSE14771	5	GPL97	5	77	81	22645	Normal blood	GSM368846	GSM368847	GSM368848	GSM368849	GSM368850
GSE14795	8	GPL96	8	82	89	22283	Normal blood	GSM369302	GSM369303	GSM369304	GSM369305	GSM369306	GSM369897	GSM369898	GSM369899
GSE15289	286	GPL2986	10	90	99	32878	Normal blood	GSM381832	GSM381833	GSM381834	GSM381835	GSM381836	GSM381837	GSM381838	GSM381839	GSM381840	GSM381841
GSE16561	24	GPL6883	10	100	109	24526	Normal blood	GSM416567	GSM416568	GSM416569	GSM416570	GSM416571	GSM416572	GSM416573	GSM416574	GSM416575	GSM416576
GSE16717	150	GPL2895*	10	110	119	56448	Normal blood	GSM418770	GSM418771	GSM418772	GSM418773	GSM418774	GSM418775	GSM418776	GSM418777	GSM418778	GSM418779
GSE17732	6	GPL571	6	120	125	22277	Normal blood	GSM442648	GSM442649	GSM442650	GSM442651	GSM442652	GSM442653
GSE20680	52	GPL4133	10	126	135	45220	Normal blood	GSM518638	GSM518639	GSM518640	GSM518641	GSM518642	GSM518643	GSM518644	GSM518645	GSM518646	GSM518647
GSE20681	99	GPL4133	10	136	145	45220	Normal blood	GSM518886	GSM518888	GSM518890	GSM518892	GSM518894	GSM518896	GSM518898	GSM518900	GSM518902	GSM518904
GSE28064	8	GPL6883	8	146	153	24526	Normal blood	GSM694055	GSM694056	GSM694057	GSM694058	GSM694059	GSM694060	GSM694061	GSM694062
GSE28064	16	GPL8432*	10	154	163	24526	Normal blood	GSM694071	GSM694072	GSM694073	GSM694074	GSM694075	GSM694076	GSM694077	GSM694078	GSM694079	GSM694080
GSE28750	20	GPL570	10	164	173	54675	Normal blood	GSM712488	GSM712489	GSM712490	GSM712491	GSM712492	GSM712493	GSM712494	GSM712495	GSM712496	GSM712497
GSE29312	9	GPL6947	9	174	182	48803	Normal blood	GSM724397	GSM724398	GSM724399	GSM724400	GSM724401	GSM724402	GSM724403	GSM724404	GSM724405
GSE29332	8	GPL6884	8	183	190	48803	Normal blood	GSM724672	GSM724673	GSM724674	GSM724675	GSM724676	GSM724677	GSM724678	GSM724679
GSE33321	94	GPL6947	10	191	200	48803	Normal blood	GSM823888	GSM823889	GSM823890	GSM823891	GSM823892	GSM823893	GSM823894	GSM823895	GSM823896	GSM823897
TOTAL	958		200
*Platform further loaded in TRAM_HUMAN 1.1 for this study
