# Supplementary material for: Systematic large-scale meta-analysis identifies a panel of two mRNAs as blood biomarkers for colorectal cancer detection
Source: Oncotarget. 2016 Mar 16;7(21):30295–306. doi: 10.18632/oncotarget.8108 (PMC5058681; doi:10.18632/oncotarget.8108)
Supplement: Supplementary file 3 [file oncotarget-07-30295-s003.xls]

## Sheet: Supplementary Table 2 Values.xl
Supplementary Table 2. List of 31,804 mapped loci of Transcriptome Map Comparison of CRC vs. Blood Cells (Pool 'A' vs Pool 'B' ) sorted in descending order of 'A'/'B' expression value.
SD=Standard Deviation expressed as percentage of the Expression Value.
Gene name	Chromosome	Value 'A'	Value 'B'	Ratio 'A'/'B'	Data points 'A'	Data points 'B'	SD 'A'	SD 'B'
Hs.709003	chr1	2201.26	8.63	255.1	172	35	80.25	38.27
TSPAN8	chr12	2313.03	13.12	176.36	349	185	67.66	424.15
Hs.636822	chr4	1375.85	8	172.04	10	10	145.01	55.25
EPCAM	chr2	2111.87	13.6	155.27	354	222	69.86	82.81
Hs.128317	chr15	2762.33	19.97	138.34	15	37	86.55	68.85
Hs.705584	chr11	674.34	5.19	129.83	10	10	56.3	32.72
SPINK1	chr5	1086.88	12.68	85.7	368	215	99.51	107.87
COL3A1	chr2	862.17	10.1	85.35	1291	527	140.54	110.39
CEACAM5	chr19	2074.89	24.44	84.88	572	315	132.13	144.57
NME1	chr17	1082.49	13.78	78.55	40	10	103.83	30.43
Hs.666233	chr9	531.46	6.82	77.91	10	10	39.5	41.61
COL1A2	chr7	989.85	12.79	77.42	767	549	121.08	131
CDH1	chr16	825.52	11.87	69.56	573	455	115.82	105.73
Hs.707170	chr17	688.05	10.2	67.47	224	59	90.97	53.89
LGALS4	chr19	1980.67	29.5	67.15	369	185	77.43	104.96
KRT18	chr12	1719.6	25.69	66.93	482	318	88.43	111.69
SLC26A3	chr7	800.45	12.31	65.01	369	195	187.48	138.12
Hs.663138	chr14	246.46	3.96	62.25	30	20	265.22	88.15
REG1A	chr2	776.24	12.54	61.91	346	185	191.25	75.25
Hs.141055	chr18	276.58	4.6	60.15	30	20	302.88	56.51
FN1	chr2	664.8	11.22	59.25	1588	902	144.43	125.93
LUM	chr12	556.84	9.4	59.22	403	262	108.62	83.5
CEACAM6	chr19	2245.12	38.49	58.33	583	274	65.15	480.79
KRT20	chr17	731.52	12.58	58.13	372	182	119.91	85.52
Hs.702884	chr4	360.39	6.25	57.66	10	10	57.86	25.68
C15orf48	chr15	774.89	13.56	57.12	315	220	93.48	84.85
Hs.649421	chrX	394	6.92	56.94	40	30	316.94	43.84
FABP1	chr2	634.62	11.17	56.8	714	259	187.26	114.41
HOXC-AS5	chr12	271.24	4.9	55.38	30	20	378.31	29.41
CDH17	chr8	1127.31	20.67	54.53	377	195	87.33	110.61
CCL20	chr2	732.11	13.93	52.57	349	215	112.22	154.51
Hs.622978	chr15	238.68	4.59	52	30	20	382.28	38.84
MAL2	chr8	777.55	15.03	51.74	287	120	70.22	82.12
Hs.634915	chr1	383.83	7.52	51.04	151	25	371.7	75.29
ID1	chr20	585.95	11.64	50.33	394	342	126.49	101.84
FAT1	chr4	548.51	10.97	50.02	369	205	94.98	67.93
GPX2	chr14	1201.97	24.6	48.86	510	210	104.07	83.85
GPRC5A	chr12	531.3	10.93	48.62	389	215	102.02	107.12
MUC13	chr3	637.62	13.17	48.4	501	169	105.55	95.16
MMP12	chr11	483.29	10.05	48.09	364	253	114.56	126.16
Hs.598015	chr1	259.16	5.44	47.62	20	20	133.64	35.16
ST8SIA6-AS1	chr10	355.21	7.54	47.11	30	20	353.22	55.19
KRT19	chr17	763.21	16.54	46.14	541	230	134.44	453.25
Hs.677181	chr7	1114.43	24.33	45.81	10	10	52.4	15.04
DSG2	chr18	519.37	11.9	43.65	542	205	98.49	115.62
SPINK4	chr9	636.37	14.69	43.32	339	175	153.24	84.97
Hs.662369	chr14	220.47	5.12	43.02	30	20	400.84	75.42
SAP25	chr7	2784.28	67.64	41.17	30	10	146.4	47.93
C9orf129	chr9	151.8	3.87	39.2	30	20	358.92	25.5
TFF1	chr21	866.92	22.12	39.19	389	235	154.93	117.53
SOX9	chr17	442.34	11.33	39.03	349	185	86.44	83.68
DSP	chr6	648	16.71	38.79	377	259	84.95	93.68
Hs.666070	chr16	230.32	6.05	38.09	10	10	38.74	38.95
PIGR	chr1	669.97	18.26	36.68	541	210	152.04	132.93
Hs.697535	chr7	525.67	14.4	36.51	10	10	57.43	49.34
PLS1	chr3	625.67	17.18	36.43	353	202	80.5	85.5
Hs.683210	chr16	143.25	3.98	36.01	30	20	502.71	31.05
PLS3	chrX	420.12	11.87	35.41	343	223	86.98	86.71
Hs.592880	chr3	531.11	15.13	35.1	161	15	60.19	89.23
CXADR	chr21	371.61	10.86	34.22	924	275	112.58	103.16
Hs.330602	chr5	1174.94	34.56	33.99	10	10	96.1	91.28
TFF3	chr21	1692.22	49.78	33.99	407	278	109.17	308.91
Hs.596515	chr15	374.53	11.03	33.96	162	15	51.57	48.79
C3orf80	chr3	196.85	5.8	33.94	20	10	193.31	51.25
LINC00602	chr6	152.61	4.51	33.87	30	20	398.59	71.64
COL6A3	chr2	571.89	17.03	33.59	414	310	101.85	163.6
HEPH	chrX	310.25	9.31	33.34	598	309	125.25	104.82
ASS1	chr9	635.1	19.07	33.31	399	297	104.91	117.72
Hs.677082	chr2	216.22	6.5	33.24	10	10	68.65	28.17
Hs.644952	chr6	381.5	11.5	33.19	234	69	60.93	72.58
TSPAN6	chrX	518.71	15.64	33.17	578	292	74.59	136.18
Hs.28792	chr7	191	5.79	32.98	201	45	123.8	58.76
Hs.708148	chr16	298.48	9.08	32.87	30	20	85.1	24.01
FAM3D	chr3	606.96	18.73	32.41	277	120	115.67	56.56
COL4A1	chr13	395.22	12.24	32.29	643	314	117.27	65.03
LOC100507639	chr4	695.22	21.72	32.01	30	20	275.49	22.84
Hs.655676	chr9	216.31	6.85	31.59	192	45	381.82	63.2
SMIM9	chrX	208.34	6.62	31.45	20	10	219.64	29.2
LOC100128988	chr20	162.7	5.2	31.3	40	20	423.82	31.7
Hs.130652	chr13	178.3	5.73	31.13	162	35	64.47	35.03
Hs.730652	chr14	354.25	11.51	30.79	20	10	47.24	15.53
Hs.712810	chr11	222.8	7.26	30.68	162	25	45.26	46.05
Hs.705959	chr2	383.32	12.62	30.38	243	95	94.33	72.59
LOC100506634	chr19	88.64	2.94	30.12	30	20	404.42	47.08
PLA2G2A	chr1	511.42	17.03	30.03	349	206	161.43	82.66
RAB25	chr1	435.66	14.54	29.97	327	194	83	65.8
CEACAM7	chr19	385.75	12.97	29.75	827	323	202.2	133.87
AGR3	chr7	419.99	14.19	29.59	272	137	132.94	78.04
Hs.511952	chr22	283.36	9.59	29.55	30	20	521.79	36.04
Hs.151184	chr2	175.66	5.99	29.31	161	25	65.38	43.43
CLCA1	chr1	511.06	17.49	29.22	337	185	188.9	92.27
ATP1B1	chr1	1283.6	44.56	28.81	835	439	79.02	207.7
Hs.600665	chr6	419.31	14.61	28.7	10	10	90.47	48.9
IGSF23	chr19	162.14	5.65	28.69	30	20	257.9	66.57
Hs.632997	chr12	519.14	18.11	28.66	244	70	68.57	112.3
Hs.636910	chr12	110.01	3.85	28.61	30	20	491.57	42.26
AGR2	chr7	1108.71	39.05	28.39	539	230	112.76	260.14
LOC100507537	chr3	263.23	9.28	28.36	30	30	326.63	61.84
CLDN3	chr7	473.94	16.76	28.28	583	284	89.97	171.17
LOC100506630	chrX	171.21	6.06	28.24	20	10	261.58	34.45
SPARCL1	chr4	344.18	12.2	28.21	362	232	221.88	76.03
CLDN7	chr17	505.33	17.97	28.12	339	185	70.67	78.55
MMP1	chr11	341.89	12.35	27.68	339	375	153.37	64.33
OLFM4	chr13	1300.8	47.05	27.65	364	232	124.06	475.43
LOC643441	chr1	236.58	8.56	27.64	55	95	546.78	74.02
DEFA6	chr8	333.61	12.07	27.63	349	185	250.77	97.61
C10orf99	chr10	476.83	17.39	27.42	397	95	87.72	152.92
SEPP1	chr5	322.27	11.8	27.31	847	287	199.92	194.36
Hs.579266	chr17	235.58	8.65	27.23	60	40	320.72	38.8
Hs.714494	chr13	1044.7	38.45	27.17	10	10	43.35	103.4
FERMT1	chr20	406.92	15.1	26.96	922	313	113.44	139.61
Hs.732862	chr6	303.97	11.34	26.8	10	10	43.2	38.91
Hs.636188	chr12	159.9	6.01	26.6	30	20	76.45	32.03
Hs.727864	chr15	260.34	9.83	26.5	162	25	381.39	56.41
Hs.656395	chr3	213.11	8.08	26.38	233	59	62.44	52.63
EHF	chr11	296.37	11.35	26.11	1187	299	161.65	125.28
LOC729911	chr15	172.49	6.64	25.96	30	30	516.71	32.48
HOXA11-AS	chr7	176.72	6.93	25.51	30	20	83.43	40.8
FAM194B	chr13	245.71	9.65	25.46	35	57	557.02	73.12
YAP1	chr11	200.32	7.91	25.33	713	215	79.28	65.7
Hs.594160	chr13	196.78	7.77	25.32	181	45	382.87	58.68
Hs.715135	chr9	193.65	7.66	25.27	234	79	53.23	51.97
RRM2	chr2	447.68	17.85	25.08	622	304	90.85	78.88
C1orf106	chr1	334.87	13.44	24.91	358	174	80.71	203.66
TSPAN1	chr1	605.87	24.44	24.79	349	195	116.07	75.28
ST6GALNAC1	chr17	312.21	12.64	24.7	287	110	116.26	63.74
LINC00087	chrX	325.03	13.2	24.62	202	35	405.4	50.63
Hs.661734	chr9	428.64	17.51	24.47	10	10	78.63	22.45
Hs.599944	chr2	156.86	6.42	24.43	10	30	64.51	69.92
CLRN3	chr10	447.69	18.62	24.04	246	100	68.85	125.16
Hs.601282	chr5	140.18	5.91	23.73	10	10	78.63	41.82
Hs.301956	chr3	185.58	7.85	23.64	151	15	362	46.14
S100A16	chr1	544.72	23.24	23.44	247	110	74.48	163.54
CTHRC1	chr8	346.46	14.92	23.23	262	137	130.03	97.2
Hs.740844	chr13	128.13	5.53	23.16	10	10	47.86	37.91
Hs.154299	chr5	549.3	23.74	23.14	10	10	81.49	105.99
C19orf81	chr19	198.08	8.57	23.12	152	15	360.63	38.36
SNORD36A	chr9	1353.1	58.9	22.97	35	55	155.78	128.11
RND3	chr2	260.86	11.37	22.95	359	385	80.21	209.36
Hs.668335	chr22	130.95	5.73	22.87	10	10	31.2	41.6
Hs.603818	chr1	112.26	4.95	22.7	171	15	66.05	44.08
VSTM2B	chr19	106.99	4.74	22.56	30	20	479.84	51.84
Hs.669146	chr8	104.04	4.62	22.54	30	30	354.31	41.3
CXCL14	chr5	387.93	17.22	22.53	692	214	137.11	146.99
GGH	chr8	578.36	25.86	22.37	354	212	100.6	114.06
REG1B	chr2	414.05	18.73	22.1	349	213	254.72	107.81
Hs.334562	chr10	108.65	4.95	21.95	30	10	61.32	57.52
EPS8	chr12	406.82	18.6	21.88	348	177	74.55	167.76
MEST	chr7	312.59	14.35	21.78	396	305	94.59	114.09
LINC00189	chr21	249.59	11.49	21.72	338	50	545.3	47.51
Hs.700855	chr2	228.93	10.55	21.71	152	25	341.78	69.49
LOC100507460	chr2	380.62	17.71	21.49	30	20	228.28	47.43
ZG16	chr16	286.74	13.41	21.38	329	157	302.51	73.63
Hs.216701	chr3	218.54	10.24	21.34	176	42	382.64	80.76
Hs.228809	chr21	281.46	13.28	21.2	30	20	350.43	37.14
PLCB4	chr20	221.14	10.47	21.11	799	376	148.46	129.23
NQO1	chr16	393.1	18.67	21.05	822	368	91.9	85.9
NR2F1	chr5	105.17	5.04	20.86	50	11	111.7	56.39
PPP1R1B	chr17	381.41	18.5	20.61	324	240	103.91	173.17
Hs.736501	chr11	176.22	8.56	20.59	153	15	348.6	40.77
Hs.713211	chr7	115.09	5.6	20.56	30	20	447.07	16.94
TDGF1	chr3	232.86	11.39	20.45	351	231	107.38	110.37
Hs.633639	chr1	229.18	11.21	20.44	30	30	299.73	63.1
Hs.570849	chr4	100.81	4.94	20.39	30	20	455.39	30.39
RNF128	chrX	312.78	15.34	20.39	426	284	102.58	100.55
C9orf152	chr9	278.51	13.73	20.29	186	80	67.6	94.83
FABP5	chr8	428.27	21.28	20.12	459	389	98.39	83.42
MAGEA2B	chrX	265.66	13.27	20.02	85	85	581.71	155.03
LOC440335	chr16	165.93	8.29	20.01	192	35	97.33	48.91
LOC100506253	chr4	106	5.32	19.93	20	10	152.66	43.45
CDX1	chr5	314.5	15.91	19.77	367	185	88.31	104.98
PRSS8	chr16	275.12	13.95	19.73	357	185	96	98.53
TOX3	chr16	272.8	13.89	19.64	947	355	94.57	413.68
DEFA5	chr8	332.88	17.04	19.54	309	175	263.71	98.89
COL5A2	chr2	192	9.83	19.53	408	199	107.83	103.24
Hs.703727	chr11	128.41	6.58	19.5	164	10	458.25	24.49
PERP	chr6	576.77	29.85	19.32	976	279	147.08	143.29
GCNT3	chr15	381.3	19.77	19.29	368	194	134.82	89.51
Hs.611451	chr5	1040.36	54.17	19.21	10	20	37.38	137.95
TMEM54	chr1	368.86	19.31	19.1	286	140	83.23	188.99
POSTN	chr13	265.97	13.99	19.01	895	311	201.68	230.53
TNNC1	chr3	204.59	10.83	18.89	337	195	513.28	62.44
VIL1	chr2	268.18	14.25	18.82	899	280	98.9	71.12
Hs.733537	chr11	127.72	6.8	18.77	10	20	46.88	44.1
EFNB2	chr13	332.61	17.83	18.66	632	285	104.69	163.21
DMBT1	chr10	550.63	29.95	18.39	344	212	152.63	266.69
TAS2R38	chr7	302.13	16.44	18.38	219	85	426.61	62.54
ACE2	chrX	166.94	9.18	18.18	551	223	128.52	77.44
LEFTY1	chr1	356.54	19.63	18.16	329	185	115.4	94.87
TMPRSS4	chr11	244.89	13.56	18.06	373	219	110.98	87.87
SFN	chr1	1038.7	57.56	18.05	799	344	142.68	154.75
Hs.47068	chr2	217.05	12.03	18.04	162	25	350.64	64.66
LAPTM4B	chr8	585.68	32.57	17.98	996	370	105.75	89.18
AREG	chr4	230.2	12.89	17.85	531	264	168.55	270.23
LOC100505989	chr4	112.14	6.29	17.83	171	15	97.81	13.66
DUOX2	chr15	274.96	15.47	17.77	337	174	146.76	143.41
Hs.602068	chr13	75.87	4.27	17.76	30	20	436.49	46.03
COL4A2	chr13	293.72	16.55	17.75	593	254	109.31	109.11
NOX1	chrX	256.07	14.51	17.65	1141	523	128	180.52
Hs.560761	chr2	91.28	5.24	17.43	30	30	314	41.13
Hs.570999	chr5	214.96	12.35	17.4	35	47	392.82	56.64
Hs.744452	chr5	257.35	14.81	17.37	161	15	46.34	27.36
Hs.665592	chr3	141.74	8.17	17.36	10	10	23.93	31.15
NCKAP1	chr2	234.06	13.5	17.33	566	339	129.91	134.91
LINC00864	chr10	137.95	7.98	17.29	30	20	239.98	45
PRSS3	chr9	323.88	18.78	17.25	613	264	80.2	57.19
PLOD2	chr3	200.88	11.69	17.18	631	384	88.75	102.02
Hs.656025	chr15	300.35	17.52	17.14	152	15	365.25	54.4
ALDH1A3	chr15	151.28	8.85	17.1	372	231	391.8	111.69
Hs.309467	chr17	82.15	4.84	16.99	30	10	139.33	39.03
MUC2	chr11	416.5	24.54	16.98	409	236	191.71	106.98
LOC100653515	chr17	191.09	11.26	16.97	30	20	514.92	32.04
COL1A1	chr17	600.98	35.55	16.9	1174	583	159.27	214.88
ELF3	chr1	422.12	25.08	16.83	775	299	118.09	151.97
TMEM130	chr7	194.8	11.58	16.83	236	100	375	68.37
BAIAP2L1	chr7	198.3	11.87	16.71	775	185	247.94	118.37
SDC4	chr20	425.99	25.53	16.69	379	235	93.3	123.91
FANCD2OS	chr3	212.72	12.78	16.64	232	127	371.53	95.78
Hs.722463	chr22	221.07	13.33	16.59	10	32	27.52	51.08
PRR15	chr7	279.92	16.89	16.58	272	147	101.62	96.48
Hs.714873	chr9	271.76	16.4	16.57	20	20	61.27	52.91
WBP5	chrX	299.69	18.1	16.56	333	201	79.35	245
CXCL3	chr4	247.9	15.04	16.48	378	215	128.45	99.18
RNF43	chr17	302.46	18.35	16.48	328	164	121.77	63
CTGF	chr6	263.43	16	16.46	374	252	135.26	108.29
LAMB1	chr7	164.04	10	16.4	588	261	90.86	130.66
Hs.636063	chr19	181.44	11.07	16.38	156	42	362.91	88.34
ANKRD60	chr20	240.53	14.68	16.38	226	90	443.07	77.15
CLDN4	chr7	246.12	15.23	16.16	523	195	195.45	62.75
Hs.677704	chr22	172.81	10.71	16.14	30	20	150.28	33.29
Hs.561511	chr6	145.17	9	16.12	191	45	40.68	37.04
PROM1	chr4	410.65	25.59	16.05	338	225	95.05	311.53
Hs.733947	chr22	174.98	10.91	16.04	162	25	490.7	91.44
ABP1	chr7	290.42	18.13	16.02	359	195	96.71	76.82
SNX7	chr1	217.42	13.62	15.97	384	312	88.14	153.57
Hs.453549	chr6	146.12	9.18	15.92	30	40	220.86	45.23
TKTL2	chr4	116.35	7.31	15.92	217	100	399.72	87.18
Hs.731407	chr13	180.14	11.34	15.89	161	15	161.22	71.74
CKMT1B	chr15	251.67	15.85	15.87	434	279	79.62	219.82
ANLN	chr7	213.14	13.43	15.87	452	120	195.86	192.53
Hs.624336	chr18	133.38	8.45	15.78	20	20	342.57	36.76
GJB2	chr13	163.59	10.37	15.78	296	310	118.39	165.72
TMEM98	chr17	219.21	13.9	15.77	321	205	66.59	150.14
MAOA	chrX	225.45	14.33	15.73	807	323	123.28	110.9
TFRC	chr3	806.81	51.66	15.62	1066	542	129.22	101.65
UGT2B17	chr4	188.93	12.19	15.5	392	305	300.81	177.28
Hs.644980	chr12	243.28	15.78	15.41	548	139	78.36	149
MEP1A	chr6	256.41	16.71	15.34	379	195	122.71	352.54
SERPINB5	chr18	156.44	10.23	15.29	581	246	227.77	128.56
ANXA4	chr2	932.7	61.1	15.26	573	254	57.04	111.2
Hs.745010	chr6	83.02	5.45	15.24	30	20	236.83	33.98
KLF5	chr13	481.58	31.68	15.2	593	274	74.67	103.33
SNORD123	chr5	100.5	6.68	15.04	30	40	106.74	41.41
SLC12A2	chr5	628.48	41.87	15.01	576	267	88.46	182.23
CDCA7	chr2	368.35	24.6	14.98	494	210	111.82	153.72
Hs.606130	chr6	301.04	20.14	14.95	10	20	63.78	89.78
TOP2A	chr17	246.66	16.51	14.94	784	311	140.4	143.15
GFPT1	chr2	328.13	21.99	14.92	961	381	80.33	96.71
FXYD3	chr19	724.24	48.55	14.92	662	404	122.54	194.78
GINS1	chr20	155.58	10.44	14.9	309	175	98.5	72.61
KIAA1199	chr15	163.31	10.99	14.87	521	215	127.31	109.48
CLCA4	chr1	200.44	13.49	14.85	318	164	282.26	359.44
DDAH1	chr1	374.62	25.28	14.82	735	290	139.83	327.38
MYO6	chr6	160.2	10.88	14.72	827	333	86.16	141.72
HMGCS2	chr1	234.05	16.09	14.55	508	220	165	164.69
NET1	chr10	381.94	26.29	14.53	613	374	70.86	189.28
PRR15L	chr17	393.57	27.1	14.52	328	154	80.15	88.54
DDC	chr7	197.39	13.6	14.52	581	254	109.25	154.13
S100A14	chr1	273.66	18.91	14.47	317	164	93.88	93.86
Hs.740485	chr11	222.56	15.42	14.43	10	10	38.17	60.08
MALL	chr2	245.51	17.03	14.42	399	225	124.95	142.24
C5orf52	chr5	70.47	4.89	14.41	30	30	270.39	52.49
Hs.687216	chr1	70.83	4.92	14.39	10	10	84.8	34.11
Hs.744147	chr12	397.18	27.64	14.37	234	69	57.45	76.78
MET	chr7	210.23	14.64	14.36	1031	614	143.84	144.07
ZWINT	chr10	301.34	20.98	14.36	393	322	87.1	179.38
LYPD8	chr1	105.15	7.34	14.32	370	74	233.63	66.62
Hs.745073	chr4	266.1	18.58	14.32	162	25	54.85	164.04
KRT6C	chr12	246.9	17.28	14.29	85	115	428.72	128.6
UCA1	chr19	210.2	14.76	14.25	212	65	184.27	59.85
AFAP1-AS1	chr4	110.59	7.76	14.25	366	75	719.08	40.63
Hs.662901	chr10	315.96	22.28	14.18	152	45	364.49	80.05
Hs.406492	chr7	110.43	7.8	14.16	224	59	75.4	69.29
CDK1	chr10	208.64	14.79	14.11	973	655	115.11	96.11
Hs.656287	chr2	231.14	16.42	14.08	180	55	339.86	65.53
Hs.713973	chr5	455.18	32.37	14.06	30	20	81.25	90.33
CKS2	chr9	585.31	41.63	14.06	354	272	85.22	119.67
LCN2	chr9	1271.3	90.46	14.05	369	245	117.69	167.49
UBD	chr6	552.04	39.31	14.04	329	204	132.34	280.06
Hs.657487	chr4	88.77	6.32	14.03	151	15	354.98	28.66
CLDN12	chr7	174.25	12.51	13.92	437	165	122.4	86.05
RAB13	chr1	354.03	25.6	13.83	328	185	78.09	78.65
LGALS3BP	chr17	573.23	41.71	13.74	359	235	74.73	201.88
CHMP4C	chr8	198.35	14.55	13.63	277	120	84.76	147.17
MXRA5	chrX	259.29	19.04	13.62	327	185	97.38	118.12
LOC729680	chr13	118.1	8.68	13.61	10	20	31.39	33.16
CAMK2N1	chr1	347.48	25.59	13.58	690	234	143.89	175.84
ADH1C	chr4	153	11.31	13.53	329	185	236.1	72.02
Hs.712822	chr3	158.31	11.74	13.49	20	20	106.7	23.03
LGR5	chr12	157.7	11.73	13.45	543	255	167.37	136.96
LOC100652739	chr6	89.59	6.72	13.33	40	20	240.06	57.95
TMC5	chr16	232.21	17.54	13.24	974	234	136.03	105.9
SH3BP4	chr2	176.76	13.36	13.23	479	199	101.08	67.54
ERBB3	chr12	253.71	19.19	13.22	1203	505	148.75	161.73
UBE2C	chr20	368.17	27.86	13.22	434	350	80.98	104.89
Hs.661693	chr1	158.51	12.02	13.19	10	10	49.45	52.16
GPNMB	chr7	158.12	11.99	13.19	576	289	167.04	76.39
Hs.708460	chr2	528.79	40.12	13.18	20	20	54.56	36.68
AKR1B10	chr7	156.33	11.88	13.16	359	215	180.16	95.1
Hs.711727	chrX	59.45	4.53	13.11	30	20	228.17	69.48
TPD52	chr8	346.69	26.59	13.04	1242	471	112.78	123.5
C5orf49	chr5	152.37	11.69	13.04	181	35	558.93	85.05
LRP4	chr11	130.31	10.02	13.01	339	165	134.16	86.73
Hs.595507	chr1	415.72	32.14	12.94	10	10	54.62	83.46
PHLDA2	chr11	175.11	13.54	12.94	755	300	147.08	97.46
FBXL19-AS1	chr16	291.51	22.62	12.89	204	40	412.05	122.34
Hs.113170	chr3	98.32	7.63	12.88	187	72	646.78	55.53
CKMT1A	chr15	131.08	10.25	12.79	10	11	39.66	36.16
SLC5A3	chr21	126.24	9.88	12.78	40	11	166.13	41.45
MMP3	chr11	296.37	23.29	12.73	328	185	160.68	128.42
MUC12	chr7	189.48	14.93	12.69	463	164	182	64.19
Hs.636430	chr7	106.75	8.42	12.68	30	20	494.61	25.27
CFTR	chr7	115.87	9.15	12.66	1362	614	207.13	104.81
RAD51AP1	chr12	144.46	11.43	12.64	339	195	127.82	77.53
Hs.610328	chr2	120.88	9.59	12.61	162	15	289.49	39.64
BACE2	chr21	365.21	28.97	12.61	536	284	90.42	77.76
C19orf33	chr19	373.15	29.61	12.6	287	140	88.73	90.37
EMP2	chr16	201.11	15.97	12.59	864	280	87.04	143.13
PTPRK	chr6	294.15	23.39	12.58	508	210	101.85	134.75
GREM1	chr15	159.72	12.71	12.57	596	302	125.94	84.79
Hs.732557	chr1	97.49	7.76	12.56	20	10	38.97	32.24
Hs.687878	chr10	58.32	4.64	12.56	30	20	288.69	34.81
EMP1	chr12	174.57	13.91	12.55	957	334	173.79	94.59
TMEM132C	chr12	188.64	15.04	12.54	226	146	403.37	78.47
TNFRSF21	chr6	244.8	19.53	12.53	602	294	102.97	101.76
GATA6	chr18	139.05	11.11	12.51	511	200	106.77	108.77
MYO5B	chr18	192.72	15.41	12.5	588	182	108.26	113.27
NDFIP2	chr13	273.24	21.89	12.48	843	195	111.03	95.87
SLC26A2	chr5	351.6	28.23	12.45	710	285	160.52	74.3
LSR	chr19	221.98	17.85	12.44	387	305	82.91	75.76
PCK1	chr20	162.13	13.05	12.42	394	263	203.76	472.1
Hs.605091	chr19	239.26	19.27	12.41	10	20	95.96	102.52
LOC100505515	chr20	265.56	21.43	12.39	157	42	338.36	59.45
SPANXB2	chrX	107.92	8.72	12.38	55	39	612.94	78.13
F3	chr1	140.86	11.38	12.38	372	212	106.48	126
Hs.571263	chr7	48.31	3.91	12.36	30	20	203.51	47.93
DKFZP434H168	chr16	127.95	10.37	12.34	191	35	668.16	50
APP	chr21	384.77	31.18	12.34	857	623	103.53	113.96
IGFBP2	chr2	228.74	18.59	12.3	349	186	141.9	119.04
Hs.610605	chr15	104.78	8.54	12.26	151	25	339.18	47.36
Hs.606473	chr2	85.86	7.01	12.25	20	10	54.22	32.27
CCND1	chr11	199.56	16.32	12.23	633	496	130.67	115.16
TPX2	chr20	230.8	18.95	12.18	357	195	77.21	90.17
Hs.707066	chr2	238.29	19.57	12.18	10	10	37.09	26.26
CLDN2	chrX	162.63	13.36	12.17	275	110	159	138.02
H19	chr11	241.03	19.82	12.16	389	135	233.26	177.63
CYCS	chr7	722.45	59.44	12.15	752	295	148.13	111.39
LOC100506385	chr21	60.49	4.99	12.13	171	25	351.31	28.95
Hs.667531	chr1	126.05	10.42	12.09	151	15	354.39	50.11
EFNA1	chr1	274.2	22.71	12.07	393	280	83.37	81.18
C8orf46	chr8	151.22	12.54	12.06	561	150	693.14	92.41
Hs.571424	chr8	77.48	6.43	12.05	40	30	199.23	37.26
PTPRQ	chr12	235.24	19.53	12.04	15	27	84.34	44.61
PAR5	chr15	96.4	8.01	12.03	284	110	522.16	90.33
Hs.658829	chr11	140.82	11.75	11.99	30	30	504.37	68.26
COL5A1	chr9	145.12	12.11	11.98	827	322	105.5	132.96
STEAP1	chr7	130.92	10.93	11.98	434	314	101.74	113.1
EREG	chr4	129.48	10.82	11.96	523	215	182.85	85.75
Hs.730861	chr6	598.06	50.05	11.95	20	20	51.11	47.96
APCDD1	chr18	244.45	20.46	11.95	256	129	126.64	109.17
C8orf4	chr8	150.11	12.62	11.9	338	174	139.1	170.26
Hs.732074	chr20	76.66	6.45	11.88	10	10	34.48	40.72
Hs.743460	chr1	1660.12	139.9	11.87	30	20	109.61	76.24
Hs.547389	chr12	138.55	11.69	11.85	166	42	62.59	70.69
DLG5	chr10	182.19	15.38	11.84	583	284	361.17	90.44
LOC100506737	chr22	129.59	10.94	11.84	35	57	317.7	67.71
Hs.666219	chr1	195.57	16.53	11.83	208	109	382.93	103.26
Hs.675484	chr2	71.56	6.05	11.83	161	25	602.43	33.33
Hs.554217	chr20	117.34	9.93	11.81	166	62	476.37	69.99
FAM83D	chr20	174.62	14.79	11.8	256	100	73.68	152.58
LOC100506865	chr3	112.99	9.59	11.79	35	57	525.98	59.36
Hs.638070	chr4	56.94	4.84	11.77	30	20	74.87	50.76
MAP7D2	chrX	121.12	10.31	11.74	317	160	398.09	113.22
Hs.641200	chr15	104.57	8.91	11.74	40	20	275.19	27.55
Hs.127737	chr2	205.53	17.53	11.72	10	10	39.52	15.14
STRA8	chr7	98.23	8.41	11.68	55	75	666.96	111.85
GGCT	chr7	706.17	60.45	11.68	324	202	76.86	61.37
FAM198A	chr3	121.35	10.41	11.66	196	100	380.94	55.84
DUSP27	chr1	149.97	12.86	11.66	221	185	454.36	74.44
KRT8	chr12	723.91	62.18	11.64	652	324	121.44	347.02
Hs.451409	chr17	99.35	8.54	11.64	40	20	294.46	36.67
TMEM200A	chr6	191.44	16.46	11.63	255	120	98.89	62.13
FNBP1L	chr1	185.46	16.01	11.58	352	250	82.02	134.41
FAM183A	chr1	96.75	8.38	11.54	40	20	223.01	47.02
MGST1	chr12	489.79	42.47	11.53	741	375	110.27	100.49
FAM84A	chr2	230.74	20.03	11.52	1193	285	179.91	159.29
KRT5	chr12	146.42	12.73	11.5	347	205	415.88	121.28
SPP1	chr4	251.32	21.87	11.49	518	461	225.72	113.65
SATB2	chr2	203.21	17.71	11.47	563	253	117.38	180.56
PLAT	chr8	121.93	10.65	11.45	338	395	80.45	134.61
PPP1R1C	chr2	131.69	11.51	11.44	411	188	487.34	79.16
PAPSS2	chr10	262.12	22.91	11.44	794	323	119.65	91.33
HP07349	chr5	251.01	21.97	11.43	207	82	413.63	74.4
C1R	chr12	170.73	14.97	11.4	374	266	117.79	67.85
2010-09-01	chr2	176.13	15.54	11.34	593	326	109	189.8
Hs.738253	chr3	46.42	4.1	11.33	30	20	398.5	49.82
LAD1	chr1	233.73	20.77	11.25	631	390	122.59	102.95
Hs.130239	chr6	74.39	6.63	11.22	40	30	529.8	63.05
KTN1-AS1	chr14	72.78	6.5	11.2	20	10	210.57	38.09
NUPR1L	chr7	77.84	6.96	11.19	20	20	309.81	46.7
LOC401021	chr2	85.71	7.66	11.19	30	20	323.95	42.52
MUC1	chr1	277.48	24.8	11.19	837	468	164.66	162.08
POF1B	chrX	106.82	9.56	11.17	693	214	106.63	59.08
LRP11	chr6	266.34	23.84	11.17	237	110	76.69	167.63
GNG12	chr1	196.29	17.59	11.16	646	210	105.12	106.85
COX7B	chrX	1016.65	91.23	11.14	359	195	76.77	126.55
CLDN1	chr3	233.42	20.96	11.13	541	219	237.13	155.86
MMP2	chr16	149.51	13.44	11.13	677	445	182.32	100.07
CYP4X1	chr1	125.77	11.33	11.1	302	157	242.29	115.6
Hs.607096	chr4	73.6	6.64	11.09	162	15	551.22	33.25
PHEX	chrX	147.91	13.34	11.09	298	165	469.27	69.38
GOLM1	chr9	213.04	19.23	11.08	537	279	132.22	111.73
Hs.210043	chr2	236.02	21.32	11.07	172	25	69.54	111.7
TDRD5	chr1	91.02	8.24	11.04	237	100	413.78	98.53
DPYSL3	chr5	128.2	11.64	11.01	590	264	215.12	115.33
ITGA6	chr2	448.39	40.77	11	764	414	160.73	134.05
PMEPA1	chr20	253.37	23.04	11	798	409	119.65	99.53
Hs.574305	chr16	72.97	6.64	10.99	35	57	324.86	70.87
APOLD1	chr12	139.01	12.65	10.99	337	164	201.77	68.05
Hs.655060	chr5	75.28	6.85	10.98	161	35	68.86	42.44
Hs.658931	chrX	294.9	26.91	10.96	312	40	508.87	81.33
PPP1R14C	chr6	100.7	9.2	10.95	257	110	100.29	92.4
Hs.593087	chr4	63.73	5.82	10.94	40	20	355.47	33.73
Hs.553279	chr7	217.28	19.86	10.94	156	52	358.38	69.89
SPRY2	chr13	208.14	19.03	10.93	339	185	69.22	122.21
DAO	chr12	246.27	22.53	10.93	338	185	538.77	112.27
LOC389023	chr2	88.83	8.13	10.93	201	35	579.69	51.51
Hs.133294	chr1	50.03	4.59	10.89	30	20	75.12	41.05
Hs.644710	chr16	206.98	19.01	10.89	10	10	34.94	34.17
Hs.595504	chr2	88.04	8.09	10.88	171	15	387.11	75.35
KDELR3	chr22	196.68	18.08	10.88	864	433	180.79	125.94
GTF2IRD1	chr7	148.07	13.65	10.85	403	249	73.97	125.46
MMP7	chr11	253.66	23.4	10.84	364	222	155.4	206.58
FAM47E	chr4	84.29	7.8	10.8	30	20	234.69	35.5
CCDC147-AS1	chr10	197.71	18.34	10.78	25	27	235.99	68.37
GDF15	chr19	224.8	20.86	10.78	733	289	191.4	298.88
Hs.560417	chr16	83.32	7.78	10.72	10	10	36.38	39.23
Hs.740613	chr3	109.06	10.18	10.71	202	55	135.64	60.44
FSTL1	chr3	297.61	27.81	10.7	583	265	115.2	122.86
CTNND1	chr11	246.43	23.03	10.7	1131	550	115.19	136.9
TOMM5	chr9	640.98	59.98	10.69	389	109	59.68	82.67
Hs.726062	chr8	286.25	26.81	10.68	163	15	50.07	33.37
EPB41L2	chr6	207.17	19.4	10.68	747	296	127.72	103.48
FCGBP	chr19	559.33	52.43	10.67	379	307	170.96	126.65
CEP55	chr10	165.96	15.57	10.66	308	154	70.62	82.04
CGB1	chr19	157.03	14.74	10.65	60	102	665.75	139.53
CSAG1	chrX	138.15	12.98	10.64	98	140	578.26	103.39
DTL	chr1	126.6	11.93	10.61	501	369	106.84	122.93
C17orf78	chr17	127.39	12.02	10.6	227	95	797.78	88.24
NAG20	chr7	64.21	6.06	10.59	39	20	465.99	79.63
ARHGEF5	chr7	189.1	17.86	10.59	541	228	342.73	77.9
CTTNBP2NL	chr1	110.34	10.44	10.57	669	190	108.12	100.97
Hs.560346	chr15	151.53	14.47	10.47	151	35	358.92	124.61
FKBP9	chr7	278.44	26.67	10.44	382	254	178.52	177.17
LOC100129894	chr10	61.73	5.92	10.43	30	30	432.9	63.15
GMNN	chr6	256.32	24.61	10.41	327	174	70.21	69.59
LCN15	chr9	140.12	13.46	10.41	217	105	503.85	79.47
SCD	chr10	228.25	21.96	10.39	1293	497	155.8	113.89
VSNL1	chr2	142.27	13.71	10.38	576	285	116.82	104.85
FAM92B	chr16	98.25	9.47	10.38	75	85	506.75	62.84
ADIRF	chr10	208.46	20.1	10.37	349	185	155.66	179.81
RGS1	chr1	131.34	12.67	10.37	766	363	186.21	150.35
HOXA10	chr7	157.14	15.21	10.33	1231	714	105.77	124.83
Hs.604363	chr7	134.63	13.04	10.33	15	27	118.76	70.88
CYP3A5	chr7	193.85	18.81	10.31	865	355	117.72	198.77
SLC39A14	chr8	179.48	17.42	10.3	716	245	128.03	105.16
Hs.676656	chr11	693.38	67.69	10.24	10	20	236.14	45.41
CMTM4	chr16	218.82	21.36	10.24	680	339	108.64	132.61
ZNF727	chr7	117.94	11.52	10.24	20	10	79.68	20.8
NBL1	chr1	342.05	33.45	10.23	585	299	87.76	83.08
PALLD	chr4	221.63	21.7	10.22	1001	343	125.82	81.66
Hs.413238	chr7	150.04	14.71	10.2	20	30	154.46	51.83
Hs.576875	chr10	502.22	49.32	10.18	30	40	87.4	118.18
Hs.656051	chr3	490.39	48.17	10.18	10	10	39.78	63.83
GPA33	chr1	422.51	41.51	10.18	409	225	95.83	92.09
Hs.414467	chr7	81.23	7.99	10.17	322	30	60	48.41
ST3GAL6-AS1	chr3	62.8	6.18	10.16	30	20	212.17	41.29
FUT3	chr19	153.88	15.17	10.14	563	244	76.4	81.11
LINC00839	chr10	93.39	9.21	10.14	60	40	213.43	30.87
PBK	chr8	130.07	12.85	10.12	338	194	93.06	160.2
ZNF860	chr3	262.43	26.08	10.06	20	50	80.87	51.51
TMEM125	chr1	138.88	13.85	10.03	257	120	66.75	64.73
Hs.471461	chr2	287.49	28.75	10	234	70	93.02	54.74
FAM72C	chr1	122.14	12.21	10	162	15	61.24	29.67
Hs.714983	chr4	55.56	5.56	9.99	30	20	457.17	39.13
MYO10	chr5	114.42	11.46	9.98	1169	354	153.92	76.64
RGS5	chr1	127.03	12.75	9.97	1371	485	139.6	107.76
FLJ22763	chr3	76.8	7.73	9.94	201	45	164.13	58.01
TJP1	chr15	157.89	15.91	9.92	628	319	98.79	175.79
OLA1	chr2	367.02	36.98	9.92	560	339	120.52	176.7
IL33	chr9	109.72	11.06	9.92	332	202	250.7	162.17
GMDS	chr6	410	41.34	9.92	573	254	92.82	125.6
GPX8	chr5	65.88	6.64	9.92	477	335	136.6	67.23
CXCL11	chr4	85.84	8.67	9.9	588	291	197.81	123.22
Hs.663088	chr13	70.21	7.09	9.9	30	20	462.62	33.28
ACTG2	chr2	250.21	25.31	9.89	508	220	237.02	120.55
CEL	chr9	122.91	12.44	9.88	503	226	209.78	138.72
SULF1	chr8	234.37	23.74	9.87	797	313	118.07	268.5
Hs.547600	chr22	776.83	78.68	9.87	10	20	86.95	169.85
Hs.713903	chr12	128.2	12.99	9.87	20	10	43.09	37.25
Hs.486095	chr6	64.88	6.58	9.86	20	10	40.5	31.25
PKI55	chr2	150.9	15.32	9.85	264	110	631.06	38.58
SCNN1A	chr12	212.19	21.54	9.85	766	313	157.29	98.4
Hs.660369	chr13	104.73	10.66	9.82	161	25	69.23	69.41
ST14	chr11	233.65	23.8	9.82	765	332	105.9	101.65
LOC100128035	chr3	52.3	5.33	9.82	30	20	441.49	28.95
TMEM97	chr17	329.77	33.62	9.81	882	352	74.67	117.94
RARRES1	chr3	109.71	11.22	9.78	874	424	221.28	245.22
GDPD4	chr11	168.64	17.28	9.76	55	85	368.71	106.77
Hs.705958	chr4	55.99	5.74	9.76	30	20	274.38	50.35
FZD5	chr2	147.52	15.12	9.76	630	334	124.44	125.24
Hs.745270	chr1	101.97	10.47	9.74	20	10	69.17	39.21
SLC35A3	chr1	253.71	26.11	9.72	785	309	82.23	96.89
IER3	chr6	993.84	102.33	9.71	329	185	77.71	78.49
Hs.731848	chr3	87.72	9.06	9.68	162	25	54.02	98.05
Hs.712883	chr8	61.51	6.36	9.67	30	20	315.08	60.19
GRHL2	chr8	111.06	11.49	9.67	328	174	82.8	55.21
LOC100132099	chr13	76.83	7.95	9.67	30	20	238.54	44.4
LAMC1	chr1	190.55	19.72	9.67	561	294	84.93	89.96
FAM150A	chr8	104.17	10.79	9.66	60	102	278.54	138.24
GUCA2B	chr1	110.41	11.44	9.65	339	185	476.29	79.42
SERPINH1	chr11	210.53	21.81	9.65	329	247	107.77	92.65
Hs.608666	chr3	113.01	11.71	9.65	224	59	55.97	61.74
Hs.616703	chr13	66.67	6.91	9.65	30	20	245.01	41.26
TPM1	chr15	385.18	39.95	9.64	1631	706	142.76	104.15
DDR1	chr6	332.2	34.48	9.63	1099	533	76.54	99.23
CXCL2	chr4	170.03	17.65	9.63	685	250	171	133.15
IGFBP3	chr7	229.92	23.9	9.62	588	540	127.32	101.16
SDC1	chr2	244.85	25.45	9.62	651	394	83.35	296.45
Hs.741499	chr3	68.62	7.14	9.61	39	30	112.25	41.74
SLC39A4	chr8	210.03	21.86	9.61	408	276	101.86	101.48
SMOC2	chr6	110.59	11.52	9.6	458	135	185.59	121.92
Hs.718935	chr12	204.73	21.34	9.59	20	20	57.59	57.29
PLSCR4	chr3	99.04	10.35	9.57	328	184	127.3	79.51
CCL18	chr17	146.3	15.3	9.56	560	244	235.82	87.12
IL17RB	chr3	129.13	13.5	9.56	667	251	129.75	61.16
DKK3	chr11	108.84	11.39	9.56	1167	644	346.7	108.82
MYH8	chr17	99.94	10.47	9.54	490	264	614.83	114.78
Hs.364166	chr6	227.28	23.83	9.54	35	57	233.33	112.11
DHCR24	chr1	197.35	20.72	9.52	369	215	87.04	72.58
Hs.714072	chr4	161.38	16.96	9.51	224	59	54.73	77.26
GDF10	chr10	130.27	13.7	9.51	369	216	494.34	94.66
HTRA1	chr10	168.5	17.75	9.49	339	216	91.16	71.04
Hs.151675	chr20	150.87	15.9	9.49	162	25	56.14	48.07
PCDHB16	chr5	82.38	8.68	9.49	231	137	604.77	92.38
ABHD17C	chr15	281.3	29.66	9.48	75	89	123.99	76.89
ZNF503-AS1	chr10	79.84	8.43	9.48	201	55	364.58	55.19
ARL14	chr3	90.74	9.58	9.47	318	154	124.01	122.85
LOC100132247	chr16	310.56	32.83	9.46	20	11	47.6	62.55
Hs.508987	chr5	46.35	4.9	9.46	182	35	343.32	44.17
MAGEA12	chrX	142.01	15.03	9.45	324	222	649.92	93.38
IPO7	chr11	407.98	43.24	9.44	807	343	61.83	94.73
TMPRSS2	chr21	178.04	18.87	9.44	918	289	125.33	115.72
SLC19A2	chr1	172.48	18.29	9.43	339	185	290.38	146.19
SEMA3C	chr7	160.76	17.08	9.41	583	265	112.53	92.2
LOC100505683	chr20	76.57	8.13	9.41	192	25	324.62	63.65
PRAC	chr17	274.11	29.14	9.41	285	130	193.07	212.3
AURKA	chr20	177.31	18.87	9.4	802	409	110.99	75.62
GUCY2C	chr12	208.05	22.19	9.38	379	185	140.21	185.88
PPA1	chr10	1564.74	167.23	9.36	346	194	64.21	105.22
Hs.438858	chr9	256.88	27.49	9.34	162	15	322.35	47.1
NMU	chr4	79.25	8.49	9.34	349	185	175.16	115.07
GDA	chr9	87.98	9.42	9.34	474	219	138.9	72.9
C1orf194	chr1	69.99	7.5	9.33	227	74	457.14	56.39
FAM83H	chr8	158.33	16.98	9.32	418	155	111.61	62.4
Hs.617267	chr7	56.96	6.12	9.31	30	20	255.97	49.81
C11orf96	chr11	136.11	14.65	9.29	356	35	131.89	61.48
MAD2L1	chr4	260.91	28.08	9.29	487	274	90.7	170.84
C1S	chr12	295.14	31.76	9.29	537	310	156.25	203.74
KIF18B	chr17	94.23	10.15	9.28	263	147	61.93	68.59
JUN	chr1	305.78	33.03	9.26	1021	573	124.48	79.1
KLRC4	chr12	160.8	17.38	9.25	259	177	475.9	110.35
MYO1D	chr17	130.74	14.13	9.25	531	224	122.15	168.38
MRPL3	chr3	736.99	79.72	9.24	353	242	83.01	165.15
Hs.675831	chr1	90.38	9.78	9.24	30	20	308.98	45.42
LOC100506373	chr17	187.42	20.28	9.24	166	52	115.61	87.06
ADAMDEC1	chr8	155.96	16.89	9.23	344	232	145.9	118.53
KIAA1804	chr1	128.42	13.91	9.23	302	167	128.85	77.54
RHPN2	chr19	300.18	32.74	9.17	277	120	81.94	167.83
EPPK1	chr8	131.36	14.34	9.16	951	208	127.93	50.89
PAIP1	chr5	215.09	23.51	9.15	1081	458	68.07	68.98
KCTD14	chr11	110.38	12.08	9.13	529	213	56.13	61.45
Hs.608924	chr12	278.99	30.59	9.12	20	10	41.86	32.44
Hs.714388	chr11	334.02	36.65	9.11	162	15	76.5	32.22
HIST1H1T	chr6	148.97	16.36	9.11	453	185	612.32	69.83
DPEP1	chr16	203.44	22.39	9.09	349	185	146.62	191.66
LINC00261	chr20	109.51	12.06	9.08	197	62	158.19	71.6
Hs.705996	chr20	668.92	73.65	9.08	30	40	61.55	58.91
BUB1B	chr15	135.53	14.92	9.08	339	194	87.68	80.69
LOC644390	chr15	81.33	8.96	9.08	15	19	143.29	56.93
LOC100169752	chr10	54.38	5.99	9.08	194	50	1018.81	66.09
SAMD5	chr6	109.73	12.1	9.07	552	135	135.5	125.07
MTFR1	chr8	185.12	20.42	9.07	631	254	127.79	102.61
DNAJC15	chr13	450.53	49.9	9.03	508	199	117.42	107.16
Hs.551912	chr12	55.91	6.19	9.03	10	10	65.13	41.94
REP15	chr12	119.71	13.28	9.02	55	65	162.07	104.9
LOC100505806	chr5	89.59	9.94	9.01	202	25	70.61	46.44
TXNDC5	chr6	735.34	81.66	9.01	343	319	76.46	126.32
CDKN3	chr14	156.29	17.36	9.01	513	215	64.97	130.24
Hs.667657	chr2	21.75	2.42	8.99	10	10	53.17	53.73
SLC44A3	chr1	172.42	19.19	8.99	247	100	58.48	197.2
MS4A12	chr11	126.07	14.04	8.98	318	154	313.99	188.05
RBMY1E	chrY	106.04	11.81	8.98	193	209	779	205.92
TPD52L1	chr6	132.88	14.81	8.97	593	344	105.51	134.47
VEGFA	chr6	217.62	24.27	8.97	1099	774	122.36	184.14
TWF1	chr12	174.21	19.45	8.96	1169	464	177.8	104.99
GCSH	chr16	175.22	19.58	8.95	319	229	62.39	59.48
Hs.586850	chr14	114.49	12.81	8.94	30	20	234.48	24.33
ECT2	chr3	151.07	16.91	8.93	660	196	125.46	97
Hs.670607	chr4	454.7	50.95	8.93	224	69	48.29	45.93
LOC285000	chr2	88.55	9.93	8.92	151	25	373.99	32.78
CXCL1	chr4	440.54	49.42	8.92	338	225	112.67	102.35
SNAR-A1	chr19	399.77	44.87	8.91	5	27	101.9	73.96
FKSG29	chr13	58.4	6.56	8.91	192	55	328.43	60.41
PPAP2C	chr19	174.77	19.62	8.91	379	295	151.53	237.19
Hs.705873	chr7	667.82	75.09	8.89	458	148	51.16	122.17
NPNT	chr4	97.57	10.99	8.88	408	125	125.29	251.41
Hs.127013	chr3	49.4	5.57	8.87	10	10	35.08	34.03
OLFML3	chr1	103.4	11.66	8.87	368	173	219.98	82.28
CENPW	chr6	235.93	26.62	8.86	257	150	73.49	82.47
Hs.720642	chr10	270.19	30.5	8.86	162	35	51.18	120.74
PMP22	chr17	197.05	22.25	8.86	446	315	125.14	180.65
Hs.191911	chr1	116.87	13.22	8.84	172	15	72.92	42.25
Hs.740757	chr1	118.01	13.35	8.84	20	20	39.37	51.8
AMOTL2	chr3	92.21	10.44	8.83	328	175	65.54	74.58
LAMB3	chr1	159.7	18.1	8.82	398	315	121.35	89.48
RIIAD1	chr1	119.4	13.58	8.8	221	55	370.89	75.47
FARP1	chr13	121.98	13.88	8.79	726	452	90.08	98.3
Hs.659486	chr3	107.74	12.27	8.78	10	10	56.83	16.5
PON2	chr7	324.32	36.96	8.78	749	296	99.79	102.48
PPIC	chr5	236.54	26.98	8.77	588	291	82.82	271.59
Hs.660127	chr15	66.65	7.62	8.74	161	25	469.98	57.84
HSPC081	chr1	270.29	30.93	8.74	40	20	220.61	29.75
Hs.238996	chr12	61.63	7.07	8.72	161	15	57.57	53.57
Hs.713786	chr12	185.16	21.23	8.72	162	15	62.97	60.49
DMRT3	chr9	79.9	9.18	8.7	326	150	593.93	59.08
Hs.736047	chr10	112.43	12.93	8.7	10	10	102.92	26.2
PSMD14	chr2	494.87	56.9	8.7	369	215	64.2	110.85
MISP	chr19	376.81	43.36	8.69	309	155	74.08	131.82
C3	chr19	164.75	18.98	8.68	351	213	125.01	136.89
COL15A1	chr9	180.62	20.9	8.64	369	205	143.17	162.44
POTEC	chr18	100.93	11.73	8.6	65	111	439.06	70.8
PAH	chr12	94.14	10.95	8.6	525	237	575.08	277.73
RBP1	chr3	104.29	12.13	8.6	359	185	268.55	79.81
HSD11B2	chr16	137.83	16.06	8.58	347	184	108.38	135.81
BCL2L15	chr1	89.01	10.4	8.55	633	205	70.61	73.19
Hs.560932	chr2	61.93	7.25	8.54	30	30	222.76	43.24
LINC00675	chr17	158.86	18.61	8.54	191	35	56.05	39.27
Hs.656701	chr10	66.12	7.75	8.54	151	15	348.8	77.65
GALNT12	chr9	204.63	23.99	8.53	501	179	95.5	139.29
GSTA5	chr6	115.58	13.57	8.52	74	85	646.42	121.82
RNASE1	chr14	180.14	21.24	8.48	637	350	169.07	118.85
ZNRF3	chr22	142.52	16.81	8.48	257	112	84.73	131.17
Hs.640573	chr2	91.07	10.76	8.46	35	47	248.23	63.63
UGT2B10	chr4	146.02	17.27	8.45	104	105	340.76	153.36
Hs.604373	chrX	228.12	27.02	8.44	10	30	62.11	49.82
HSPA1B	chr6	526.4	62.39	8.44	289	195	96.78	111.32
OR2T5	chr1	98.62	11.7	8.43	45	75	533.32	187.11
HMGB3	chrX	164.75	19.57	8.42	510	221	76.17	101.86
AHCY	chr20	605.82	72.04	8.41	399	225	85.73	106.06
MLEC	chr12	596.07	70.9	8.41	653	324	102.12	90.08
MCM10	chr10	117.15	13.96	8.39	688	259	485.5	87.75
NEK2	chr1	114.14	13.61	8.39	618	331	238.49	122.48
LOC100506700	chr14	36.17	4.32	8.38	20	10	225.09	30.46
TRIM2	chr4	179.17	21.46	8.35	1446	456	132.9	209.01
Hs.708782	chr11	56.23	6.74	8.34	20	10	59.92	33.4
TMC4	chr19	175.22	21.02	8.34	265	120	65.63	100.7
Hs.458733	chr15	73.37	8.81	8.33	191	45	387.22	85.75
Hs.634982	chr12	41.42	4.97	8.33	10	10	24.14	21.78
RCN1	chr11	260.59	31.3	8.33	536	257	113.45	101.13
Hs.714065	chr2	155.36	18.67	8.32	20	10	47.02	32.46
UQCRB	chr8	497.85	59.86	8.32	993	365	121.51	115.69
Hs.591658	chr3	36.24	4.37	8.3	30	30	127.82	67.23
Hs.720206	chr8	69.82	8.41	8.3	172	15	364.29	52.43
Hs.288880	chr2	39.06	4.71	8.29	20	10	50.25	61.07
COL12A1	chr6	131.22	15.85	8.28	946	255	178.55	75.06
C6orf147	chr6	66.85	8.07	8.28	151	15	332.67	39.9
Hs.634674	chr11	62.33	7.53	8.28	162	25	115.07	54.81
IGFBP7	chr4	544.82	65.82	8.28	931	363	124.94	401.23
OCLN	chr5	125.3	15.15	8.27	929	429	120.46	186.08
MGP	chr12	170.92	20.68	8.27	505	216	227.13	133.26
ATP6V1C2	chr2	302.28	36.61	8.26	712	279	149.28	158.77
SLC27A2	chr15	120.13	14.57	8.25	563	244	69.71	78.51
Hs.663762	chr3	70.89	8.6	8.24	160	15	320.59	46.79
RACGAP1	chr12	219.09	26.61	8.23	353	211	74.16	81.37
Hs.733830	chr14	168.65	20.54	8.21	10	10	149.5	32.18
GXYLT2	chr3	72.5	8.83	8.21	226	120	166.5	196.82
Hs.695151	chr13	40.47	4.93	8.21	10	10	52.28	45.03
TSPAN12	chr7	114.27	13.93	8.2	697	251	114.3	98.03
MYO5C	chr15	237.09	28.91	8.2	336	174	68.51	131.51
SDCBP2	chr20	140.82	17.18	8.2	341	295	97.4	107.88
Hs.10263	chr8	34.3	4.19	8.19	30	20	208.27	38.58
S100A13	chr1	170.02	20.78	8.18	431	450	169.5	86.66
TOM1L1	chr17	102.94	12.58	8.18	588	250	93.75	152.63
Hs.718832	chr19	107.7	13.16	8.18	10	10	35.61	23.9
Hs.677254	chr18	99.33	12.15	8.18	10	20	78.53	44.99
AKAP1	chr17	270.46	33.11	8.17	1033	419	105.19	94.48
Hs.657406	chr13	69.95	8.59	8.14	161	15	45.22	28.72
RARRES2	chr7	153.61	18.86	8.14	347	185	136.95	146.86
LIPG	chr18	94.3	11.6	8.13	363	221	86.25	133.23
HOXB9	chr17	114.64	14.12	8.12	491	159	130.76	101.42
STAP2	chr19	165.71	20.46	8.1	393	339	170.18	106.23
PCCA	chr13	184.5	22.79	8.09	734	280	229.87	95.52
ITIH1	chr3	151.42	18.71	8.09	308	185	473.66	167.61
GIPC2	chr1	82.86	10.25	8.09	353	201	84.54	110.63
ADAM9	chr8	215.02	26.59	8.09	687	235	141.07	184.21
LOC100130156	chr20	72.5	8.97	8.08	30	20	453.65	32.63
Hs.594961	chr2	145.27	17.98	8.08	20	10	45.74	48
Hs.535075	chr9	305.07	37.76	8.08	162	15	55.38	20.14
DCN	chr12	298.47	37	8.07	1426	575	139.68	179.64
CD2AP	chr6	181.86	22.58	8.05	540	290	113.16	90.97
ZNF367	chr9	91.83	11.41	8.05	265	120	94.45	102.02
TRPM4	chr19	114.17	14.19	8.05	338	154	118.67	66.35
FZD10	chr12	93.75	11.66	8.04	286	164	441.07	131.01
Hs.610424	chr9	185.99	23.13	8.04	10	10	23.56	46.98
Hs.666839	chr3	69.88	8.69	8.04	30	30	271.04	66.96
ENAH	chr1	106.06	13.21	8.03	1332	434	175.02	410.6
Hs.713005	chr8	65.33	8.14	8.02	212	35	135.24	52.57
Hs.606172	chr21	64.38	8.02	8.02	161	15	120.86	44.17
HOXB7	chr17	132.33	16.53	8.01	846	333	82.57	199.28
EPYC	chr12	125.47	15.68	8	339	195	480.78	216.29
JAG1	chr20	191.57	24.02	7.98	1171	388	141.07	274.31
FOXA3	chr19	132.02	16.55	7.98	304	150	83.79	179.07
PRSS23	chr11	222.08	27.85	7.97	750	315	124.53	156.47
Hs.632960	chr8	363.99	45.66	7.97	234	79	62.75	89.29
CGN	chr1	123.05	15.49	7.94	468	155	82.47	142.1
FUCA2	chr6	286.75	36.11	7.94	253	147	119.33	80.54
F2	chr11	88.91	11.2	7.94	354	330	389.84	103.86
Hs.733020	chr11	67.6	8.57	7.89	161	15	40.8	28.06
Hs.544648	chr6	126.57	16.04	7.89	15	27	97.08	53.51
PTGS2	chr1	2525.59	320.37	7.88	906	492	146.22	409.96
Hs.597961	chr6	46.74	5.93	7.88	192	35	77.2	36.59
ZNF799	chr19	127.4	16.17	7.88	80	74	227.81	44.19
Hs.672188	chr17	104.98	13.39	7.84	30	30	357.56	80.6
MAGI2	chr7	83.01	10.61	7.83	734	279	703.53	267.08
Hs.403246	chr20	53.54	6.85	7.82	30	20	332.68	31.95
ENC1	chr5	286.89	36.72	7.81	601	294	86.37	167.18
MACC1	chr7	78.19	10.02	7.81	853	267	90.3	149.97
SYBU	chr8	138.64	17.77	7.8	318	164	69.37	98.25
CD9	chr12	688.89	88.39	7.79	656	292	135.05	214.48
YES1	chr18	163.19	20.96	7.79	837	353	98.76	170.15
Hs.571709	chrX	60.67	7.81	7.77	30	20	146.48	42.27
KANK1	chr9	158.89	20.48	7.76	437	324	93.52	92.17
GRTP1	chr13	88.46	11.43	7.74	496	216	119.52	173.6
AREGB	chr4	21.42	2.77	7.73	164	10	81.17	35.82
SNRPE	chr1	327.7	42.42	7.72	780	330	132.8	132.57
DCDC2	chr6	157.24	20.36	7.72	441	155	520.75	477.74
Hs.375067	chr1	55.21	7.15	7.72	184	40	535.47	46.01
SLC6A14	chrX	85.38	11.07	7.71	338	184	193.72	115.79
LGR4	chr11	106.75	13.85	7.71	663	224	217.63	115.83
HES1	chr3	138.29	17.96	7.7	837	373	118.14	75.64
H1F0	chr22	340.05	44.18	7.7	369	227	96.69	239.7
Hs.632463	chr1	117.88	15.33	7.69	157	52	320.34	68.43
LIPH	chr3	116.51	15.17	7.68	276	120	175.2	70.87
PTPLAD1	chr15	486.04	63.29	7.68	975	315	95.34	121.43
BAMBI	chr10	137.26	17.89	7.67	349	175	149.2	98.39
UBE2T	chr1	171.78	22.41	7.66	277	120	63.64	65.51
MELK	chr9	192.6	25.18	7.65	364	242	80.96	292.38
Hs.591704	chr4	48.38	6.33	7.64	161	15	56.55	66.97
NUSAP1	chr15	205.88	26.95	7.64	586	288	83.13	103.39
LOC100506748	chr2	191.65	25.09	7.64	201	55	58.25	87.57
Hs.731648	chr10	85.87	11.27	7.62	224	69	69.68	53
Hs.649298	chr6	46.51	6.1	7.62	10	10	25.82	27.77
RPS7	chr2	2179.89	286.65	7.6	668	376	67.62	152.83
MDK	chr11	144.79	19.04	7.6	428	434	146.12	249.75
CLDN8	chr21	71.39	9.4	7.6	314	233	604.45	129.37
KIF4A	chrX	84.19	11.1	7.59	346	194	70.58	70.14
HSPA2	chr14	86.24	11.37	7.58	334	223	188.91	91.76
FNDC1	chr6	76.81	10.13	7.58	232	137	223.03	75.24
HIST1H4J	chr6	191.78	25.32	7.58	299	204	343.74	123.56
VCX	chrX	106.84	14.1	7.58	105	85	492.54	131.7
LINC00545	chr13	57.45	7.59	7.57	181	35	568.22	41.41
Hs.708940	chr3	71.58	9.46	7.56	10	10	26.44	23.49
LY6G6D	chr6	183.65	24.31	7.55	269	156	145.38	114.33
TRIP13	chr5	114.13	15.12	7.55	356	195	72.79	73.89
SPANXD	chrX	95.74	12.69	7.54	75	129	701.31	135.98
PDIA6	chr2	640.73	84.96	7.54	766	304	63.17	63.15
UGT8	chr4	94.16	12.49	7.54	424	292	104.13	171.96
UAP1	chr1	297.65	39.51	7.53	339	194	72.88	187.63
RGPD4	chr2	95.81	12.73	7.53	20	64	114.37	67.13
XAGE2	chrX	145.59	19.34	7.53	83	179	765.43	312.25
MST1R	chr3	108.53	14.43	7.52	359	205	71.41	116.15
Hs.435992	chr1	137.07	18.24	7.51	30	30	221.57	56.65
POLR2K	chr8	211.67	28.21	7.5	612	294	70.59	91.78
TRIM31	chr6	119.54	15.94	7.5	842	359	175.53	87.95
KLHL23	chr2	68.29	9.12	7.49	733	268	109.82	107.03
Hs.644701	chr19	32.64	4.36	7.49	20	20	81.02	37.16
AZGP1	chr7	104.5	13.96	7.48	630	294	153.74	94.78
LOC643696	chr15	93.44	12.49	7.48	15	35	108.58	53.59
Hs.27296	chr6	120.73	16.16	7.47	161	25	273.38	60.25
IGHM	chr14	145.06	19.41	7.47	234	59	306.6	109.71
LMO7	chr13	102.15	13.68	7.47	895	255	165.21	114.89
Hs.737108	chr13	477.22	64.01	7.45	10	10	52.61	54.96
Hs.633942	chr1	97.63	13.12	7.44	30	20	373.01	33.06
Hs.343482	chr10	118.31	15.91	7.43	35	47	512.19	86.27
SPINT2	chr19	897.24	120.73	7.43	357	205	87.67	83.21
NXF5	chrX	90.82	12.23	7.43	216	110	697.48	61.31
Hs.634603	chr17	52.16	7.02	7.43	30	20	300.39	45.63
Hs.670153	chr13	61.16	8.24	7.43	151	25	345.16	90.76
CDX2	chr13	118.49	15.97	7.42	369	216	92.83	114.91
LIMA1	chr12	307.58	41.51	7.41	664	234	117.37	119.21
TACC2	chr10	86.73	11.71	7.41	981	414	106.32	189.07
KIF5B	chr10	569.01	76.84	7.41	744	279	97.86	127.57
Hs.659083	chr18	59.93	8.09	7.4	161	15	356.17	26.34
LOC100129781	chr16	49.5	6.69	7.4	40	30	278.04	32.08
Hs.655798	chr3	70.69	9.56	7.4	171	25	53.34	51.13
Hs.651497	chr11	62.38	8.45	7.38	343	30	342.67	46.62
PDZD11	chrX	316.41	42.88	7.38	273	157	85.66	124.69
GALNT7	chr4	302.52	41.01	7.38	481	179	82.8	76.79
DLGAP5	chr14	92.01	12.48	7.37	359	185	73.04	69.37
CYFIP1	chr15	383.29	51.99	7.37	394	322	83.25	101.84
POTEG	chr14	116.13	15.77	7.37	95	89	351	233.72
AQP4	chr18	74.46	10.11	7.37	1118	502	960.44	195.67
PRDX4	chrX	693.44	94.15	7.37	349	215	63.43	106.9
PKDCC	chr2	148.35	20.19	7.35	217	100	81.89	103.93
SOD3	chr4	131.71	17.93	7.35	359	215	218.48	132.94
Hs.602137	chr11	42.98	5.88	7.32	161	15	94.21	60.56
CCNA2	chr4	107.43	14.69	7.31	592	505	75.66	72.53
Hs.628261	chr3	61.15	8.37	7.31	30	20	340.33	29.1
A2M	chr12	245.41	33.59	7.31	502	204	123.75	268.72
SOWAHC	chr2	181.48	24.84	7.31	500	199	71.72	100.66
Hs.698373	chr7	42.88	5.87	7.3	184	30	255.22	43.24
GEM	chr8	101.07	13.84	7.3	389	287	129.19	112.13
Hs.592185	chr7	47.64	6.53	7.3	30	20	367.59	26.65
DSTN	chr20	926.95	127.01	7.3	755	369	97.08	112.39
KCNK1	chr1	96.7	13.26	7.3	896	291	132.31	90.17
KIF9	chr3	101.83	13.97	7.29	778	212	105.32	73.95
NEBL	chr10	123.58	17.04	7.25	1511	619	140.03	136.46
TPBG	chr6	108.37	14.94	7.25	344	130	91.17	88.41
DBI	chr2	1072.57	147.9	7.25	832	378	63.99	176.35
CCNB2	chr15	136.69	18.86	7.25	712	260	151.55	119.84
HTN3	chr4	71.75	9.9	7.25	304	202	451.69	82.16
PCSK1	chr5	75.78	10.46	7.24	374	232	305.42	154.46
Hs.599723	chr13	76.31	10.53	7.24	152	15	336.53	49.34
Hs.714390	chr2	157.54	21.78	7.23	20	10	55.17	34.59
PLAU	chr10	168.24	23.27	7.23	563	444	259.31	55.8
GOLGA4	chr3	244.78	33.93	7.21	438	245	179.89	68.37
PFDN4	chr20	144.66	20.07	7.21	775	293	159.9	76.02
PSAT1	chr9	178.64	24.79	7.21	546	244	108.87	104.26
SDC2	chr8	88.09	12.23	7.2	572	239	208.65	88.41
NFIB	chr9	81.05	11.25	7.2	1255	486	114.9	76.04
LGALS7B	chr19	137.06	19.04	7.2	95	95	424.07	140.92
Hs.602357	chr5	83.51	11.6	7.2	10	10	32.15	28.47
MID1	chrX	120.02	16.68	7.2	867	453	105.75	104.74
IARS	chr9	490.63	68.24	7.19	384	310	77.37	97.86
Hs.713776	chr2	83.06	11.55	7.19	20	10	52.57	44.87
SERPIND1	chr22	68.1	9.48	7.19	349	405	525.85	102.68
MAGOHB	chr12	150.13	20.93	7.17	530	219	436.55	101.2
GNA11	chr19	152.99	21.33	7.17	1934	737	196.24	99.86
UGT2B11	chr4	120.88	16.86	7.17	58	123	326.44	225.19
Hs.155736	chr1	71.93	10.03	7.17	196	62	95.43	49.78
CYP2J2	chr1	119.88	16.72	7.17	359	236	80.9	75.62
Hs.469971	chr2	80.78	11.27	7.17	162	35	284.34	47.23
SCP2	chr1	512.37	71.56	7.16	678	339	95.66	116.08
NPAS2	chr2	86.88	12.16	7.14	1268	452	519.98	74.56
JPH1	chr8	107.89	15.12	7.14	401	110	107.18	115.95
Hs.368399	chr15	40.65	5.7	7.14	162	15	69.79	35.41
Hs.529542	chr3	137.18	19.22	7.14	156	52	472.34	49.77
ITGAV	chr2	287.73	40.37	7.13	369	437	85.55	204.24
Hs.633088	chr19	58.17	8.16	7.13	30	20	347.5	58.44
XPOT	chr12	259.14	36.4	7.12	338	223	82.39	76.82
Hs.592276	chr7	60.98	8.57	7.11	30	20	243.17	36.33
CRNDE	chr16	92.67	13.03	7.11	371	80	124.77	107.01
Hs.732430	chr5	131.29	18.48	7.11	162	25	55.71	41.65
ALDH18A1	chr10	303.67	42.76	7.1	511	249	77.66	76.62
PPARG	chr3	122.25	17.22	7.1	402	550	98.79	191.72
NUDT19	chr19	226.74	31.94	7.1	236	92	83.25	104.29
C19orf57	chr19	172.67	24.34	7.1	334	214	459.43	102.59
LOC100129312	chr2	39.79	5.62	7.08	60	50	383.68	84.34
Hs.656768	chr9	51.71	7.3	7.08	151	25	316.37	32.8
TSC22D1	chr13	445.79	62.97	7.08	982	464	171.73	128.8
Hs.661401	chr5	332.39	47.01	7.07	20	10	46.95	36.48
C12orf75	chr12	317.55	44.93	7.07	232	65	60.25	96.6
HILPDA	chr7	181.36	25.75	7.04	502	204	91.26	71.07
Hs.704199	chr4	83.19	11.81	7.04	224	69	61.26	92.38
DAPL1	chr2	68.39	9.72	7.04	227	100	479.76	134.84
UBA2	chr19	366.46	52.11	7.03	339	225	83.2	139.89
LOC100131938	chr1	49.37	7.03	7.03	30	20	441.45	71.83
PTK2	chr8	142.06	20.24	7.02	972	635	118.08	126.53
LRRC26	chr9	261.34	37.27	7.01	35	121	129.4	92.16
Hs.148389	chr2	45.43	6.48	7.01	151	25	304.01	47.19
PARM1	chr4	191.96	27.39	7.01	571	230	90.9	101.8
Hs.655908	chr13	96.59	13.79	7	36	41	368.65	85.1
Hs.633798	chr5	46.61	6.66	7	193	59	370.92	64.66
ELTD1	chr1	41.71	5.96	7	283	119	117.86	65.67
CDH11	chr16	132.25	18.9	7	583	265	123.42	309.03
PCNA	chr20	470.24	67.22	7	449	536	101.33	144.55
FAM114A1	chr4	134.4	19.22	6.99	511	180	102.07	117.84
GPR160	chr3	480.15	68.69	6.99	277	150	75.14	87.52
KIF20A	chr5	74.13	10.61	6.99	318	344	69.41	249.79
GJC3	chr7	98.93	14.16	6.99	115	115	319.91	114.15
CTTNBP2	chr7	79.02	11.32	6.98	236	100	170.36	80.76
MAPK6	chr15	261.58	37.51	6.97	379	215	73.05	94.35
ANXA13	chr8	74.41	10.67	6.97	447	325	127.37	105.71
ZNF334	chr20	71.7	10.3	6.96	444	223	645.24	181.63
LOC100506775	chr1	88.33	12.74	6.93	25	47	173.84	42.58
SDR16C5	chr8	114.39	16.51	6.93	276	150	219.12	121.15
KRT6A	chr12	74.42	10.75	6.93	533	241	541.49	83.15
BMP4	chr14	104.04	15.04	6.92	419	316	142.78	166.37
HOXC9	chr12	67.74	9.81	6.9	256	120	526.03	78.74
TNFRSF11A	chr18	81.14	11.75	6.9	540	200	130.12	211.15
STARD13-AS	chr13	41.94	6.08	6.9	341	60	401.37	51.76
PTPRF	chr1	204.22	29.59	6.9	1056	497	117.94	267.45
ATP8B1	chr18	254.18	36.84	6.9	511	210	103.61	187.02
Hs.736195	chr9	55.86	8.1	6.9	161	15	118.86	44.62
JRKL	chr11	102.21	14.84	6.89	502	205	348.19	63.24
ARSE	chrX	140.87	20.47	6.88	359	185	107.66	250.85
BZW1	chr2	415.34	60.37	6.88	479	439	101.3	141.93
LMAN1	chr18	188.19	27.35	6.88	785	319	174.61	274.89
PDLIM1	chr10	819.75	119.35	6.87	338	195	67.13	66.6
PRAP1	chr10	128.64	18.73	6.87	264	119	98.22	49.56
CA12	chr15	180.83	26.35	6.86	1573	636	133.84	173.15
BSPRY	chr9	124.99	18.21	6.86	525	144	93.74	61.61
SKA3	chr13	78.86	11.49	6.86	257	110	73.9	67.39
CXCL9	chr4	129.12	18.83	6.86	349	225	170.41	91.47
Hs.644915	chr5	122.64	17.89	6.86	224	59	138.21	60.71
USMG5	chr10	1269.13	185.31	6.85	267	110	82.2	169.97
KLK10	chr19	117.99	17.23	6.85	578	319	340.69	295.85
ANKRD62	chr18	58.19	8.51	6.84	35	47	409.71	99.93
CNN1	chr19	76.28	11.15	6.84	347	185	187.69	83.75
CTSL2	chr9	100.2	14.66	6.84	339	195	91.87	85.03
LOC100287221	chr16	41.63	6.09	6.84	184	30	487.52	37.23
ZG16B	chr16	187.42	27.43	6.83	247	110	112.3	78.36
HOXA13	chr7	61.27	8.97	6.83	295	130	84.51	190.93
RNF186	chr1	121.24	17.78	6.82	336	164	97.79	110.47
IRF6	chr1	139.1	20.41	6.82	668	252	92.84	157.83
KRT6B	chr12	107.52	15.77	6.82	593	261	381.46	83.83
Hs.743228	chr7	39.56	5.81	6.81	162	25	160.92	46.77
Hs.655955	chr17	152.98	22.46	6.81	171	35	358.46	38.75
PTP4A1	chr6	270.82	39.75	6.81	1116	520	83.2	109.14
NUP210L	chr1	92.37	13.56	6.81	241	127	436.34	189.93
Hs.28360	chr19	62.97	9.25	6.81	161	25	75.95	37.85
Hs.121735	chr18	64.58	9.48	6.81	151	25	311.88	36.71
SLCO2A1	chr3	101.43	14.91	6.8	349	184	301.68	95.19
COL11A1	chr1	86.45	12.71	6.8	816	454	194.69	161.52
HSPD1	chr2	971.61	143.03	6.79	1089	466	134.7	124.37
Hs.593377	chr2	386.32	56.89	6.79	10	10	28.47	56.92
Hs.43047	chr21	72.23	10.64	6.79	200	45	94.47	58.24
EYS	chr6	43.05	6.34	6.79	241	55	538.23	45.77
SFRP2	chr4	166.43	24.56	6.78	481	155	284.29	125.39
Hs.732445	chr5	21.58	3.18	6.77	164	10	243.43	36.27
Hs.370498	chr2	68.5	10.11	6.77	171	45	253.21	78.77
Hs.712768	chr15	1099.04	162.42	6.77	30	20	102.72	50.32
GJA1	chr6	143.38	21.21	6.76	367	216	114.55	280.08
CFI	chr4	69.11	10.23	6.75	523	215	148.65	115.59
Hs.708526	chr14	60.73	9	6.75	162	15	104.17	48.7
Hs.629427	chr18	27.21	4.03	6.75	30	20	162.14	65.75
KCNT2	chr1	81.62	12.1	6.75	249	107	512.13	186.71
PTTG1	chr5	440.84	65.34	6.75	364	232	72.33	76.48
FA2H	chr16	93.58	13.88	6.74	468	179	79.19	159.45
RHOBTB3	chr5	135.43	20.1	6.74	1324	433	140.48	168.84
Hs.593461	chr13	55.17	8.19	6.74	161	15	72.63	35.58
Hs.633490	chr8	78.11	11.6	6.73	161	15	271.82	37.04
FOXA2	chr20	100.41	14.92	6.73	894	484	144.22	212.88
PTGR1	chr9	94.38	14.04	6.72	645	197	82.15	98.47
RAI14	chr5	83.65	12.46	6.71	369	169	83.83	110.9
TSPAN13	chr7	861.27	128.31	6.71	333	201	78.2	544.83
SMIM15	chr5	448.93	66.91	6.71	237	110	67.92	133.5
EBPL	chr13	495.8	73.89	6.71	295	132	69.7	71.99
LGSN	chr6	77.85	11.6	6.71	287	218	999.25	132.36
Hs.733965	chr9	40.64	6.06	6.71	161	15	78.06	37.61
MAGEA4	chrX	78.01	11.64	6.7	308	210	756.69	127.71
Hs.593318	chr9	49.72	7.42	6.7	152	15	74.83	25.22
RETNLB	chr3	127.86	19.08	6.7	418	115	230.81	97.07
PKP3	chr11	144.21	21.52	6.7	573	298	136.68	109.18
ANXA10	chr4	68.27	10.2	6.69	319	175	791.64	88.43
SNORD43	chr22	52.15	7.82	6.67	5	27	40.72	56.32
LOC145757	chr15	44.27	6.64	6.67	184	30	466.88	63.38
TAGLN	chr11	386.84	58.09	6.66	622	345	179.06	144.23
Hs.645882	chr11	122.61	18.42	6.66	234	79	65.76	65.03
KDELR2	chr7	520.99	78.38	6.65	488	275	80.73	85.88
Hs.707298	chr1	54.49	8.2	6.64	20	10	61.22	33.88
E2F8	chr11	59.01	8.89	6.64	327	154	93.35	82.62
LRPPRC	chr2	311.36	46.93	6.63	939	288	109.94	76.97
PANK3	chr5	133.33	20.11	6.63	651	304	124.04	86.64
SH3RF1	chr4	105.34	15.92	6.62	479	175	80.54	78.43
ETS2	chr21	360.54	54.51	6.61	814	400	115.48	122.14
Hs.707230	chr7	244.72	37	6.61	20	10	27.19	37.12
RPL22L1	chr3	611.34	92.45	6.61	207	74	104.6	99.35
TSPAN15	chr10	104.36	15.78	6.61	336	174	157.82	63.58
WNT5A	chr3	99.64	15.09	6.6	601	295	106.59	252.27
ATP2C2	chr16	94.68	14.34	6.6	693	229	104.12	66.43
Hs.655549	chr3	110.74	16.77	6.6	161	25	437.47	36.52
Hs.661578	chr22	205.21	31.08	6.6	10	10	77.77	204.06
EDNRA	chr4	63.89	9.68	6.6	815	313	133.26	194.24
ANG	chr14	215.96	32.76	6.59	988	543	94.12	137.93
COBL	chr7	73.14	11.1	6.59	563	195	85.37	104.07
FILIP1L	chr3	99.56	15.11	6.59	731	370	101.24	65.6
Hs.658703	chr13	72.5	11.01	6.58	30	20	398.35	29.24
IRX2	chr5	108.49	16.49	6.58	378	105	632.87	241.01
RBP4	chr10	63.2	9.61	6.58	569	244	203.5	96.26
Hs.609247	chr9	105.68	16.12	6.56	20	10	44.78	40.17
Hs.725519	chr3	61.92	9.45	6.55	20	10	183.07	40.05
Hs.735590	chr19	82.32	12.56	6.55	10	10	84.4	22.12
Hs.524283	chr10	74.52	11.37	6.55	151	15	291.79	43.6
ETHE1	chr19	409.89	62.7	6.54	337	195	83.07	93.91
CST1	chr20	131.35	20.1	6.53	309	165	298.71	218.94
ME1	chr6	83.28	12.75	6.53	877	375	127.74	67.94
KRTCAP3	chr2	165.52	25.35	6.53	286	140	67.42	160.43
MTTP	chr4	69.25	10.62	6.52	337	215	652.25	141.47
Hs.667007	chr10	37.97	5.82	6.52	161	15	58.47	33.54
Hs.733551	chr4	48.84	7.49	6.52	162	15	97.41	69.23
Hs.670566	chrX	105.96	16.26	6.52	191	35	369.64	45.31
CCT2	chr12	719.44	110.49	6.51	563	254	82.05	176.47
PTGFRN	chr1	146.14	22.46	6.51	443	172	73.22	237.94
Hs.661026	chr6	131.79	20.27	6.5	20	10	32.92	22.66
TUBB3	chr16	349.09	53.72	6.5	582	286	62.24	111.63
RPN2	chr20	1352.64	208.31	6.49	827	373	67.53	98.15
SNORD13	chr8	747.58	115.14	6.49	5	19	77.74	46.05
IPO5	chr13	199.83	30.78	6.49	1101	432	82.11	76.91
Hs.586945	chr17	69.59	10.72	6.49	151	15	301.34	44.86
SERINC5	chr5	421.64	65.01	6.49	368	205	107.15	107.57
BZW2	chr7	712.11	109.85	6.48	318	164	63.41	77.67
GAS5	chr1	429.98	66.33	6.48	907	227	120.57	125.75
BCAR4	chr16	66.55	10.28	6.48	182	55	541.87	53.37
Hs.658106	chr6	142.08	21.95	6.47	10	10	35.28	60.28
KRT40	chr17	58.97	9.12	6.47	383	113	616.71	111.03
Hs.721201	chr10	55.45	8.58	6.46	30	20	345.22	33.86
SLC25A24	chr1	179.56	27.79	6.46	553	325	130.63	102.38
SIAE	chr11	78.48	12.15	6.46	797	185	160.72	80.94
SUCLG2	chr3	311.75	48.29	6.46	981	382	79.56	241.71
Hs.633241	chr13	113.7	17.61	6.46	162	25	278.54	65.14
Hs.659737	chr9	148.96	23.09	6.45	20	10	48.25	42.95
EPDR1	chr7	161.78	25.09	6.45	307	140	92.51	105.33
LOC100996658	chr20	75.29	11.68	6.44	35	57	414.35	63.61
HOXB13	chr17	118.55	18.41	6.44	551	230	430.58	202.76
CDK2AP1	chr12	643.67	100	6.44	314	170	60.14	89.41
NOXO1	chr16	97.76	15.21	6.43	276	220	166.6	65.53
NNMT	chr11	126.51	19.69	6.43	725	258	155.89	106.15
MORF4L2	chrX	583.37	90.9	6.42	720	257	140.75	128.99
QPRT	chr16	145.93	22.76	6.41	369	215	116.54	75.08
ITGB6	chr2	55.62	8.68	6.41	705	259	134.82	65.96
APOC1	chr19	116.45	18.18	6.41	622	284	145.53	104.15
Hs.48617	chr1	75.6	11.8	6.41	20	30	157.51	58.15
ESF1	chr20	104.58	16.34	6.4	521	199	113.91	100.76
LINC00520	chr14	199.21	31.15	6.39	184	30	121.58	102.38
TMED7	chr5	193.97	30.36	6.39	274	100	77.11	74.55
Hs.720895	chr10	58.19	9.11	6.39	20	10	52.52	54.82
CNN3	chr1	271.28	42.5	6.38	540	230	159.6	317.19
MRPL13	chr8	271.84	42.6	6.38	318	174	68.78	128.39
USP54	chr10	116.69	18.33	6.37	307	140	87.44	78.92
HSP90AA2	chr11	94.57	14.86	6.36	20	54	91.71	98.92
ROBO1	chr3	76.38	12	6.36	437	315	125.37	110.88
Hs.595142	chr8	89.43	14.06	6.36	162	15	50.83	29.04
Hs.585586	chr12	85.22	13.41	6.35	30	28	208.16	52.91
LOC729966	chr19	97.67	15.37	6.35	5	19	30.77	41.28
TJP2	chr9	129.45	20.38	6.35	1046	372	150.3	107.1
SPATS2L	chr2	159.16	25.08	6.35	1033	297	162.37	256.44
ACSL5	chr10	463.53	73.04	6.35	599	407	81.05	119.95
Hs.656818	chr2	98.05	15.45	6.35	161	25	59.86	74.6
ASB5	chr4	67.63	10.66	6.34	271	147	424.52	332.27
IDH1	chr2	477.02	75.36	6.33	800	252	111.3	79.24
CYP39A1	chr6	54.22	8.57	6.33	507	191	163.55	256.12
MLPH	chr2	242.13	38.34	6.32	396	224	123.73	147.75
SNX9	chr6	149.58	23.69	6.31	481	195	75.68	88.08
Hs.661406	chr4	61.13	9.69	6.31	151	25	302.74	52.08
HNF4G	chr8	71.49	11.33	6.31	530	220	164.62	159.2
ITGA11	chr15	158.15	25.07	6.31	387	175	470.33	188.79
BARX1	chr9	65.91	10.45	6.31	318	164	445.81	63.83
RAB15	chr14	157.47	24.98	6.3	519	193	80.28	68.32
TMEM246	chr9	92.54	14.68	6.3	255	110	72.89	198.22
ARFGEF2	chr20	148.05	23.52	6.3	986	371	124.49	109.01
Hs.674745	chr3	52.56	8.35	6.29	161	25	84.14	53.98
Hs.718690	chr6	39.89	6.34	6.29	10	10	106.92	49.41
IGFBP4	chr17	250.87	39.91	6.29	339	196	100.72	178.29
Hs.26766	chr14	36.22	5.77	6.28	182	35	244.06	49.11
Hs.606318	chr17	102.06	16.26	6.28	161	15	73.12	38.57
TANC1	chr2	82.9	13.21	6.28	589	160	103.97	78.29
PPAPDC1A	chr10	71.44	11.38	6.28	216	100	381.2	59.82
Hs.532107	chr5	40.35	6.43	6.27	10	20	55.13	41.34
SHISA6	chr17	70.61	11.26	6.27	245	90	618.16	101.84
PDYN	chr20	68.97	11	6.27	339	215	490.65	102.02
MTUS1	chr8	110.11	17.58	6.26	1026	538	125.48	111.66
SSR3	chr3	195.3	31.25	6.25	893	269	162.97	158.55
HOXC13	chr12	79.89	12.79	6.24	278	164	810.82	70.12
LOC100131004	chr17	82.28	13.18	6.24	10	20	26.04	43.33
Hs.633338	chr7	496.15	79.54	6.24	162	25	46.54	51.31
HOOK1	chr1	122.59	19.66	6.24	550	239	92.99	89.59
TMEM87B	chr2	163.05	26.17	6.23	489	175	99.76	64.09
Hs.721175	chr5	489.44	78.58	6.23	10	20	43.84	60.22
Hs.596973	chr13	111.87	17.98	6.22	10	10	31.44	115.34
PET117	chr20	122.4	19.67	6.22	486	55	190.74	56.87
MCF2L-AS1	chr13	109.05	17.54	6.22	70	40	179.78	48.32
Hs.599237	chr16	389.33	62.63	6.22	162	15	44.47	71.41
Hs.729700	chr9	64.6	10.4	6.21	20	20	66	43.22
TUSC1	chr9	141.5	22.79	6.21	277	160	72.31	198.5
Hs.662285	chr8	46.35	7.47	6.21	154	20	308.3	55.01
AEBP1	chr7	144.32	23.25	6.21	389	235	157.36	69.16
Hs.705736	chr17	45.15	7.28	6.2	20	10	41.49	51.5
RCN2	chr15	227.21	36.64	6.2	577	312	68.68	122.57
LACTB2	chr8	161.65	26.09	6.2	530	179	78.01	106.43
FBN1	chr15	91.9	14.83	6.2	753	289	172.35	124.33
Hs.666518	chr6	45.35	7.33	6.18	161	45	296.7	43.78
Hs.603898	chr1	70.44	11.39	6.18	10	10	36.89	30.46
TRIM15	chr6	95.94	15.52	6.18	863	423	86.38	97.89
Hs.127791	chr8	75.12	12.16	6.18	10	10	49.67	34.31
Hs.574978	chr3	100.52	16.29	6.17	163	25	303.68	113.03
Hs.634774	chr6	75.71	12.27	6.17	156	52	318.59	88.5
TNS3	chr7	220.61	35.77	6.17	529	229	101.8	103.51
FAM83B	chr6	59.2	9.6	6.16	409	130	96.8	93.21
RFK	chr9	221.77	35.97	6.16	598	291	86.86	297.32
PFN2	chr3	165.34	26.82	6.16	394	271	119.65	165.49
LOC100132240	chr1	34.84	5.65	6.16	20	10	169.72	16.86
UNC5D	chr8	40.71	6.61	6.16	75	85	635.16	83.02
Hs.146447	chr15	52.24	8.48	6.16	30	20	177.3	21.16
Hs.666980	chr19	33.24	5.4	6.16	10	10	32.95	27.15
GPR125	chr4	90.78	14.74	6.16	528	296	237.94	80.6
Hs.613732	chr3	43.39	7.05	6.16	30	20	188.56	56.41
COL10A1	chr6	97.41	15.82	6.16	358	181	361.35	202.08
CASK	chrX	138.16	22.46	6.15	1117	382	124.08	75.91
Hs.523470	chr11	200.49	32.6	6.15	234	59	56.69	69.54
GOT2	chr16	400.77	65.17	6.15	427	265	70.93	97.3
Hs.502418	chr11	60.76	9.88	6.15	30	20	69.56	31.11
PLK2	chr5	69.31	11.28	6.14	339	195	121.15	89.25
Hs.660473	chr1	34.25	5.58	6.14	40	20	152.65	61.18
ASPH	chr8	128.52	20.95	6.14	1818	631	140.85	193.08
TCF7L2	chr10	204.39	33.31	6.14	1750	575	135.07	172.47
PRELID2	chr5	106.82	17.43	6.13	291	185	68.84	180.2
POTEB	chr15	73.72	12.05	6.12	140	180	374.05	174.4
ACOX2	chr3	72.09	11.78	6.12	359	185	86.28	109.32
Hs.503704	chr11	171.98	28.13	6.11	20	20	46.77	69.11
LNX2	chr13	219.79	35.95	6.11	287	140	160.03	74.26
TIMM17A	chr1	197.06	32.23	6.11	991	394	143.09	122.55
Hs.703132	chr13	125.91	20.6	6.11	10	10	35.75	26
NUPR1	chr16	131.35	21.49	6.11	343	271	131.54	116.73
SLC2A10	chr20	73.66	12.07	6.11	363	221	155.27	203.68
EMC2	chr8	153.19	25.1	6.1	368	215	82.56	133.1
ADH5	chr4	239.8	39.32	6.1	614	315	101.81	103.93
Hs.715708	chr13	54.11	8.88	6.1	20	10	63.2	28.25
Hs.735507	chr2	44.83	7.36	6.09	161	15	52.34	37.27
G0S2	chr1	156.04	25.62	6.09	339	195	195.46	142.47
Hs.669851	chr7	70.72	11.62	6.09	151	15	308.97	39.98
OR4S1	chr11	66.07	10.86	6.09	65	75	410.98	58.33
MYADML2	chr17	75.71	12.44	6.08	181	35	492.22	57.51
PIR	chrX	64.85	10.66	6.08	364	240	87.99	138.86
Hs.600012	chr8	52.17	8.58	6.08	223	59	113.7	45.08
SGCB	chr4	88.31	14.53	6.08	930	330	204.46	70.01
Hs.700055	chr12	233.76	38.47	6.08	20	10	41.95	36.57
AMIGO2	chr12	143.79	23.66	6.08	308	175	142.7	58.72
Hs.657210	chr10	51.81	8.53	6.07	30	20	216.35	31.45
MRPS35	chr12	423.27	69.71	6.07	348	204	62.34	78.27
HN1L	chr16	173.79	28.64	6.07	807	364	132.25	100.14
Hs.517094	chr20	112.37	18.53	6.06	182	25	333.6	88.98
PROCR	chr20	121.08	19.97	6.06	349	185	89.72	90.12
Hs.593071	chr10	127.25	20.99	6.06	254	89	79.19	88.81
COMP	chr19	65.25	10.77	6.06	389	246	375.26	90.13
Hs.730918	chr9	33.57	5.55	6.05	20	10	62.26	76.23
AMACR	chr5	109.62	18.13	6.05	1412	518	264.95	75.55
POU4F3	chr5	52.8	8.73	6.05	267	154	381.96	70.38
Hs.604135	chr1	55.66	9.21	6.04	10	10	35.47	47.92
EPHB2	chr1	123.03	20.37	6.04	1085	449	78.43	94.14
SLC16A1	chr1	125.19	20.73	6.04	1165	372	109.49	151.89
THAP10	chr15	57.81	9.57	6.04	325	154	77.82	61.98
AK4	chr1	102.21	16.95	6.03	1075	510	109.51	112.81
Hs.708749	chr6	22.22	3.69	6.02	164	10	69.97	30.09
Hs.708274	chr22	42.55	7.07	6.02	20	10	47.83	48.31
Hs.627877	chr15	50.84	8.45	6.02	30	20	220.58	52.74
PPP1R14D	chr15	139.24	23.15	6.01	327	154	72.17	79.97
C11orf93	chr11	49.75	8.28	6.01	212	45	104.73	44.77
TMEM45A	chr3	73.76	12.28	6.01	323	201	170.84	66.72
LOC643406	chr20	83.01	13.82	6.01	206	42	516.26	57.89
Hs.732770	chr15	106.45	17.72	6.01	171	15	208.35	55.95
Hs.511486	chr7	90.89	15.15	6	161	25	351.78	87.87
MRPL42	chr12	194.75	32.49	5.99	565	226	82.24	77.7
TSKU	chr11	91.64	15.29	5.99	328	164	81.25	89.24
PTF1A	chr10	67.04	11.19	5.99	115	105	634.18	125.02
CSAG2	chrX	82.01	13.7	5.99	343	323	747.27	229.14
Hs.706874	chr11	55.56	9.28	5.99	30	20	231.78	39.79
CTSE	chr1	152.68	25.5	5.99	437	336	328.79	119.98
SERPINB4	chr18	53.23	8.9	5.98	502	214	618.31	69.43
CKS1B	chr1	333.98	55.85	5.98	423	312	93.23	112.25
Hs.472056	chr6	395.19	66.11	5.98	30	20	80.61	35.04
ATAD2	chr8	93.78	15.72	5.97	863	439	137.49	62.11
FAM110C	chr2	109.03	18.28	5.97	247	120	72.12	185.23
PTPN3	chr9	94.19	15.8	5.96	571	271	77.68	129.68
HSPH1	chr13	461.24	77.4	5.96	563	254	92.61	115.57
TIMP3	chr22	119.01	19.97	5.96	1061	413	131.38	141.3
Hs.713774	chr17	444.5	74.62	5.96	10	10	31.92	61.23
ASPN	chr9	91.16	15.31	5.95	478	189	202.47	318.62
Hs.661720	chr3	23.38	3.93	5.95	30	20	259.08	41.08
ZP4	chr1	36.56	6.14	5.95	216	100	524.76	72.28
ALDH7A1	chr5	91.39	15.39	5.94	872	390	92.39	74.42
Hs.659586	chr3	72.08	12.14	5.94	326	35	84.05	39.15
GUCA2A	chr1	136.17	22.94	5.94	115	116	202.75	198.19
SCOC	chr4	227.58	38.35	5.93	469	145	98.17	150.58
LOC100506303	chr14	63.52	10.71	5.93	161	15	140.72	66.59
GLO1	chr6	647.57	109.23	5.93	369	215	63.17	97.46
Hs.568999	chr11	28.14	4.75	5.93	30	20	191.51	27.29
NDUFB1	chr14	674.67	113.84	5.93	359	195	82.08	194.22
VCX3A	chrX	76.74	12.95	5.92	150	222	519.82	75.32
Hs.596364	chr12	30.92	5.22	5.92	30	20	334.38	57.32
AHNAK2	chr14	61.22	10.34	5.92	483	215	297.66	107.24
MT1M	chr16	53.38	9.02	5.92	298	134	237.04	104.85
MAP4K3	chr2	82.03	13.86	5.92	386	204	90.9	89.37
VSIG10L	chr19	52.88	8.94	5.92	217	55	282.82	38.33
Hs.663673	chr21	276.58	46.76	5.92	233	59	89.06	68.15
Hs.733291	chr6	42.74	7.23	5.91	161	15	82.55	32.95
HRCT1	chr9	72.99	12.35	5.91	216	100	174.6	81.02
NUF2	chr1	84.6	14.32	5.91	307	230	107.83	106
MOCOS	chr18	74.81	12.66	5.91	298	334	125.64	67.78
CBX3	chr7	496.22	84.01	5.91	854	490	120.67	151.41
LOC100270746	chr6	52.11	8.82	5.91	30	20	67.83	31.16
SERF1A	chr5	148.9	25.22	5.9	404	216	84.62	123.12
KLF4	chr9	284.92	48.29	5.9	605	351	144.84	110.68
SAPCD2	chr9	145.81	24.73	5.9	247	110	53.41	71.13
ITGB4	chr17	82.25	13.95	5.9	1188	593	173.87	79.24
Hs.594569	chr10	301.93	51.21	5.9	202	45	120.62	78.7
TNFRSF6B	chr20	126.27	21.43	5.89	349	226	166.24	227.54
ATF3	chr1	111.4	18.91	5.89	734	375	188.17	284.68
Hs.668234	chr1	55.82	9.48	5.89	10	10	30.98	23.68
C14orf2	chr14	640.44	108.75	5.89	553	274	80.51	97.75
HOXA5	chr7	89.63	15.23	5.88	347	215	108.15	94.6
CRIM1	chr2	146.36	24.87	5.88	772	299	79.12	210.75
LOC100506098	chr7	71.98	12.24	5.88	197	72	103.16	62.88
LINC00654	chr20	64.77	11.01	5.88	110	140	329.59	49.81
INSL5	chr1	72.58	12.34	5.88	307	154	655.79	97.04
NFE2L3	chr7	161.37	27.44	5.88	554	267	96.54	123.99
Hs.696462	chr3	31.49	5.36	5.88	191	35	187.84	98.68
CSE1L	chr20	408.91	69.58	5.88	1071	464	107.87	94.7
CCL2	chr17	85.81	14.62	5.87	349	407	159.62	100.26
EPHB3	chr3	141.65	24.13	5.87	573	254	94.56	72.61
KTN1	chr14	435.37	74.2	5.87	822	378	74.05	181.27
TMEM14A	chr6	263.89	45	5.86	317	154	73.78	135.11
IGKV1D-13	chr2	484.87	82.72	5.86	224	59	157.86	49.89
MRAP2	chr6	63.92	10.92	5.86	275	110	159.58	80.36
Hs.504187	chr11	33.65	5.75	5.86	162	15	80.6	56.12
Hs.705877	chr19	228.81	39.08	5.86	386	104	99.03	105.86
Hs.268689	chr10	42.89	7.33	5.85	30	30	320.94	23.1
VCAM1	chr1	76.35	13.05	5.85	369	250	94.24	77.68
SPATS2	chr12	126.66	21.65	5.85	843	221	569.89	70.48
AJUBA	chr14	66.63	11.4	5.85	802	260	268.01	149.5
Hs.209614	chr10	164.2	28.09	5.84	20	10	56.07	41.59
YAE1D1	chr7	192.64	33.01	5.84	265	120	82.04	101.98
UNC13B	chr9	123.79	21.22	5.83	359	195	176.55	141.92
B3GNT3	chr19	144.11	24.7	5.83	327	175	110.74	69.04
KIAA1522	chr1	166.58	28.58	5.83	247	110	78.53	178.93
PSMA2	chr7	421.79	72.38	5.83	603	275	98.64	89.46
Hs.597688	chr4	69.69	11.96	5.82	20	10	69.56	35.28
ZC3H15	chr2	293.14	50.38	5.82	811	350	100.21	135.67
Hs.134215	chr6	46.95	8.09	5.8	186	62	482.08	56.36
LRRC31	chr3	62.21	10.73	5.8	356	164	114.04	80.8
OAT	chr10	473.67	81.79	5.79	354	232	84.95	77.11
CNTN3	chr3	63.45	10.96	5.79	317	170	472.37	166.54
HIF1A	chr14	549.36	94.87	5.79	393	677	89.77	175.39
Hs.715966	chr5	88.14	15.23	5.79	10	10	38.95	50.78
Hs.733614	chr6	289	49.95	5.79	224	59	90.28	68.51
FGFR3	chr4	75.02	12.97	5.79	588	309	152.73	110.93
ATP9A	chr20	231.51	40.02	5.78	611	340	145.14	203.75
C10orf10	chr10	98.13	16.97	5.78	593	264	329.73	79.09
CENPF	chr1	84.1	14.54	5.78	807	383	116.26	118.52
Hs.502306	chr11	60.78	10.52	5.78	161	15	75.03	36.86
SERPINB3	chr18	54.92	9.52	5.77	527	271	703.61	112.31
UGT2B15	chr4	86	14.91	5.77	730	331	439.15	313.67
FANCL	chr2	122.33	21.22	5.77	333	202	72.47	81.38
CDCA3	chr12	104.95	18.2	5.76	530	219	75.22	65.01
PPAP2B	chr1	110.98	19.25	5.76	867	415	114.68	391.95
FAM213B	chr1	184.42	31.99	5.76	241	45	62.07	83.56
Hs.351868	chr5	33.45	5.8	5.76	10	10	43.35	27.52
Hs.729233	chr1	33.79	5.86	5.76	191	45	66.93	51.6
SRPX2	chrX	90.32	15.68	5.76	339	195	152.65	317.92
PSMG1	chr21	271.99	47.26	5.76	403	270	88.91	83.19
CAV1	chr7	135.45	23.54	5.76	568	491	101.99	83.32
PKP2	chr12	118.5	20.6	5.75	572	264	106.26	291.98
Hs.620774	chr9	71.05	12.36	5.75	20	10	36.6	33.5
IGFBP5	chr2	101.16	17.61	5.75	1484	613	222.33	114.19
LRRC19	chr9	105.65	18.39	5.74	348	154	212.12	268.27
PPM1J	chr1	206.79	36.03	5.74	459	189	116.84	78.46
Hs.694299	chr5	55.78	9.72	5.74	20	10	56.8	23.2
Hs.148141	chr22	27.61	4.81	5.74	10	10	33.35	21.97
Hs.592843	chr20	74.48	12.98	5.74	20	10	47.24	24.5
LINC00948	chr10	48.78	8.5	5.74	162	15	267.29	36.35
ARL1	chr12	170	29.65	5.73	660	314	89.95	115.08
FAM92A1	chr8	72.02	12.56	5.73	589	132	134.03	89.45
FOXA1	chr14	50.16	8.75	5.73	550	390	195.69	206.67
PAICS	chr4	307.44	53.64	5.73	897	513	103.2	134.46
SNRPD1	chr18	209.61	36.59	5.73	593	264	102.47	120.01
MGAT4C	chr12	71.78	12.53	5.73	274	202	468.59	413.45
PGRMC1	chrX	575.51	100.48	5.73	583	284	79.79	126.87
RPS17	chr15	341.72	59.66	5.73	234	59	155.78	97.52
Hs.125543	chr6	27.2	4.75	5.73	30	20	232.65	31.87
SLCO1B3	chr12	80.11	13.99	5.72	319	164	340.67	168.99
ZBTB41	chr1	84.17	14.71	5.72	307	150	103.43	85.89
LOC400692	chr19	24.17	4.23	5.72	164	10	274.98	33.35
Hs.667394	chr11	70.37	12.3	5.72	30	30	414.79	66.98
Hs.603294	chr7	54.54	9.55	5.71	30	20	125.04	30.83
DUOXA2	chr15	102.74	17.99	5.71	236	100	161.15	65.85
LOC202781	chr7	95.77	16.77	5.71	201	55	77.9	62.67
NAT2	chr8	70.95	12.43	5.71	359	195	93.56	162.15
SYN3	chr22	66.66	11.69	5.7	324	240	515.98	125.22
Hs.527009	chr7	57.57	10.1	5.7	5	37	21.13	74.18
Hs.576883	chr10	107.29	18.82	5.7	30	20	262.9	37.27
CCL15	chr17	78.6	13.79	5.7	334	316	96.04	153.17
LOC645249	chr7	38.24	6.72	5.69	181	45	272.03	50.17
Hs.713770	chrX	174.56	30.71	5.68	20	10	95.03	17.37
RPL36A	chrX	1086.18	191.13	5.68	846	480	159.45	192.2
NR2F2	chr15	81.19	14.29	5.68	1777	730	118.17	130.92
FOXF1	chr16	71.18	12.53	5.68	349	195	77.77	83.56
CCDC47	chr17	261.15	45.98	5.68	579	229	70.6	65.77
LOC100507477	chr6	68.91	12.14	5.68	313	57	399.45	69.07
WDR34	chr9	152.02	26.78	5.68	257	130	67.92	80.13
NR1I2	chr3	79.87	14.07	5.68	601	326	133.41	84.59
C14orf80	chr14	240.59	42.39	5.68	227	100	382.36	56.53
ATP13A3	chr3	142.83	25.18	5.67	567	283	94.95	106.37
Hs.680151	chr15	63.54	11.21	5.67	5	27	31.75	65.11
EPB41L4B	chr9	152.11	26.85	5.66	1318	428	188.14	299.14
Hs.710399	chr17	50.15	8.85	5.66	161	15	91.95	27.37
OOEP	chr6	77.75	13.74	5.66	196	90	722.64	162.08
THBS1	chr15	107.59	19.02	5.66	1627	713	249.03	112.59
CKMT2	chr5	119.38	21.11	5.65	339	185	410.99	123.43
CCT6A	chr7	412.69	73.04	5.65	648	349	75.04	78.04
Hs.710808	chr10	45.55	8.06	5.65	162	15	114.02	26.01
Hs.660687	chr5	62.17	11.01	5.65	60	40	395.55	48.45
EIF2S2	chr20	437.2	77.51	5.64	621	324	136.93	122.91
SLC38A4	chr12	41.31	7.33	5.64	492	156	547.78	76.91
SLC39A5	chr12	90.35	16.03	5.64	428	120	94.44	78.87
LOC400768	chr1	74.93	13.31	5.63	156	52	342.3	55.61
HMMR	chr5	140.57	24.96	5.63	587	319	103.42	126.69
CDS1	chr4	114.23	20.29	5.63	934	315	97.69	197.72
Hs.595314	chr15	121.32	21.56	5.63	182	55	58.75	136.06
Hs.654971	chr4	44.73	7.95	5.62	161	15	67.3	74.93
SPTSSA	chr14	219.58	39.05	5.62	563	275	74.85	73.72
ZNF664	chr12	199.98	35.57	5.62	847	250	171.67	97.33
LINC00525	chr7	49.92	8.88	5.62	229	77	247.22	51.65
Hs.718522	chr6	201.28	35.82	5.62	10	30	30.86	77.74
SQLE	chr8	167	29.72	5.62	956	360	134.13	131.23
Hs.715086	chrX	52.29	9.33	5.6	172	15	50.78	25.5
TMEM168	chr7	157.88	28.18	5.6	479	189	81.56	75.77
TERC	chr3	95.34	17.02	5.6	5	37	83.64	83.54
FIGNL1	chr7	132.15	23.62	5.6	476	195	244.5	73.54
SLC51B	chr15	63.36	11.32	5.6	237	100	183.25	82.2
Hs.612325	chr2	94.73	16.93	5.59	223	59	61.73	76.51
TAC1	chr7	50.35	9	5.59	397	259	465.18	148.56
IL8	chr4	441.64	78.94	5.59	618	312	183.47	498.23
KLF10	chr8	190.65	34.08	5.59	439	356	103.46	92.59
ATP5C1	chr10	995.47	178.03	5.59	1001	430	79.78	104.41
NME2	chr17	750.57	134.34	5.59	803	850	94.14	358.06
WASL	chr7	153.16	27.43	5.58	916	295	194.97	113.03
Hs.655291	chr2	54.48	9.76	5.58	161	15	106.4	32.74
WDR72	chr15	59.15	10.6	5.58	798	207	266.56	250
Hs.671761	chr10	88.26	15.82	5.58	30	20	394.05	30.62
Hs.714914	chr10	37.06	6.65	5.58	20	10	50.88	47.48
Hs.597993	chr12	53.34	9.57	5.57	162	15	102.65	79.09
LAMC2	chr1	86.61	15.55	5.57	643	395	125.54	137.05
PROX1	chr1	71.21	12.79	5.57	521	240	117.83	126.14
RAB17	chr2	70.23	12.62	5.56	328	164	77.56	110.55
Hs.740803	chr2	176.98	31.83	5.56	10	20	53.82	68.57
HECW2	chr2	116.99	21.06	5.56	426	145	479.84	84.7
Hs.516951	chr20	26.92	4.85	5.55	161	15	290.66	57.1
EPAS1	chr2	158.89	28.61	5.55	774	360	138.12	138.41
Hs.662118	chr3	138.7	24.98	5.55	153	15	288.43	40.99
EFEMP1	chr2	66.63	12.02	5.55	770	386	200.57	300.62
FAM57A	chr17	111.04	20.04	5.54	328	164	59.77	61.36
Hs.604640	chr11	44.48	8.03	5.54	10	10	36.99	38.16
ASB9	chrX	62.84	11.34	5.54	333	220	163.53	63.72
Hs.654357	chr8	36.84	6.66	5.53	151	25	299	30.89
DLD	chr7	315.38	56.99	5.53	521	240	165.52	80.02
TMEM229A	chr7	68.56	12.39	5.53	65	67	256.66	77.78
SPARC	chr5	767.77	138.85	5.53	347	205	97.21	99.4
TM9SF3	chr10	296.51	53.64	5.53	711	278	132.89	94.59
GCGR	chr17	67.19	12.16	5.53	318	185	408.83	90.3
LOC100507303	chr16	198.82	35.98	5.53	202	55	73.58	67.47
AGPAT5	chr8	138.61	25.09	5.52	557	269	99.77	69
Hs.410397	chr12	33.92	6.14	5.52	10	10	99.26	26.99
LOC389607	chr8	82.76	14.99	5.52	43	65	155.1	59.97
SYNPR	chr3	70.08	12.7	5.52	227	110	851.78	186.93
MSLN	chr16	85.55	15.5	5.52	359	205	264.88	133.32
NCRNA00185	chrY	77.14	13.98	5.52	274	211	599.54	113.31
MUC7	chr4	48.48	8.79	5.52	490	234	523.43	65.95
DPY19L4	chr8	90.46	16.42	5.51	693	210	82.18	76.52
GLIS3-AS1	chr9	53.19	9.66	5.51	184	30	635.04	40.39
FBLL1	chr5	52.95	9.63	5.5	191	55	439.6	61.13
Hs.605925	chr12	60.13	10.94	5.5	162	15	312.02	95.59
TSPAN3	chr15	372.79	67.83	5.5	1077	394	143.29	152.13
NDC1	chr1	151.88	27.64	5.5	579	239	116.86	72.13
Hs.714993	chr7	114.23	20.8	5.49	192	35	106.19	103.91
DFNB31	chr9	97	17.66	5.49	549	243	541.94	86
RPS27L	chr15	502.52	91.62	5.48	666	241	123.23	188.8
SETD7	chr4	117.37	21.41	5.48	448	165	124.53	104.63
FZD6	chr8	86.79	15.83	5.48	349	195	82.74	104.17
HSP90AA1	chr14	1732.23	316.12	5.48	1091	723	68.95	115.29
CDK8	chr13	128	23.37	5.48	676	216	86.9	94.3
LURAP1L	chr9	113.32	20.69	5.48	277	90	56.99	381.82
ZNF541	chr19	92.56	16.9	5.48	216	72	504.62	67.64
Hs.567859	chr5	1263.65	231.05	5.47	204	59	43.92	132.05
PHLDA1	chr12	128.76	23.55	5.47	1522	556	136.03	189.76
CRH	chr8	86.93	15.9	5.47	533	244	427.99	79.55
Hs.723307	chr5	35.5	6.5	5.47	10	10	22.11	43.7
CDHR1	chr10	73.58	13.48	5.46	513	195	262.97	90.21
DBF4	chr7	104.67	19.19	5.45	368	425	90.72	78.53
SMAGP	chr12	213.46	39.13	5.45	402	360	72.72	279.91
ADORA2B	chr17	112.77	20.69	5.45	349	195	67.59	97.61
F2RL1	chr5	278.61	51.12	5.45	598	333	118.35	113.99
HADH	chr4	250.23	45.92	5.45	847	354	73.84	110.58
ARMCX3	chrX	170.84	31.36	5.45	584	310	145.7	74.81
Hs.658935	chr10	48.1	8.83	5.44	171	35	67.54	39.18
COL6A1	chr21	95.72	17.58	5.44	1876	760	258.11	131.59
DDX1	chr2	590.56	108.51	5.44	349	215	119.8	102.49
MUC5B	chr11	99.8	18.34	5.44	632	217	260.75	90.49
SCML1	chrX	138.55	25.47	5.44	540	319	137.5	166.32
Hs.676054	chr20	50.45	9.28	5.43	182	55	355.51	63.35
Hs.528583	chr10	55.99	10.32	5.43	30	10	55.83	19.17
ZBTB8A	chr1	66.65	12.29	5.42	316	156	78.08	74.81
Hs.614567	chr9	42.1	7.77	5.42	152	15	237.24	32.75
DDX43	chr6	65.13	12.02	5.42	306	164	681.93	72.15
CALB1	chr8	61.17	11.29	5.42	572	254	698.97	90.95
NOS2	chr17	100.37	18.54	5.42	379	519	375.41	173.91
TNFRSF11B	chr8	48.97	9.04	5.41	583	454	191.43	131.98
ITGB8	chr7	50.39	9.32	5.41	986	344	315.94	77.34
HPN	chr19	88.96	16.46	5.4	419	335	514.26	108.53
UGDH	chr4	207.92	38.48	5.4	369	195	81.42	146.13
C19orf69	chr19	59.13	10.95	5.4	192	55	676.45	54.41
BNC2	chr9	70.65	13.08	5.4	1094	314	631.06	85.53
CHRDL2	chr11	59.21	10.97	5.4	277	150	335.99	75.07
C3orf52	chr3	76.48	14.19	5.39	368	184	76.74	146.8
Hs.615971	chr11	49.28	9.15	5.39	20	20	174.59	35.56
PCDHB12	chr5	54.19	10.07	5.38	317	184	606.13	116.36
MYH2	chr17	56.1	10.42	5.38	289	185	604.49	121.57
Hs.720346	chr14	502.22	93.33	5.38	10	32	74.19	141.35
EGR1	chr5	345.82	64.3	5.38	724	299	119.12	234.75
SPIN1	chr9	175.55	32.65	5.38	540	259	136.96	83.07
LOC100506226	chr12	39.41	7.33	5.38	152	25	312.51	46.72
GPR116	chr6	61.36	11.43	5.37	611	284	253.85	85.38
UQCRQ	chr5	1088.2	203.13	5.36	359	215	64.82	143.1
COX6C	chr8	1258.82	235.1	5.35	339	225	60.66	175.08
PDHA1	chrX	312.78	58.42	5.35	898	329	115.67	92.67
PTS	chr11	216.28	40.45	5.35	353	212	60.51	95.97
SRI	chr7	448.54	83.94	5.34	688	471	128.93	131.51
SOHLH2	chr13	52.71	9.88	5.34	455	211	662.52	85.44
Hs.661068	chr20	454.36	85.15	5.34	10	30	43.05	80.11
RNU12	chr22	84.27	15.8	5.33	45	47	211.44	53.91
DYNLT3	chrX	283.88	53.26	5.33	414	252	102.86	151.42
MYB	chr6	241.69	45.34	5.33	593	371	120.46	157.08
LOC100289094	chr2	50.16	9.42	5.32	189	77	525.01	72.07
Hs.623022	chr17	101.27	19.03	5.32	20	10	56.52	36.54
FKBP10	chr17	80	15.03	5.32	318	164	238.32	90.03
Hs.22495	chr8	25.08	4.72	5.32	151	25	295.81	46.24
Hs.603736	chr4	28.58	5.38	5.32	162	15	98.21	76.54
RAB9B	chrX	69.55	13.08	5.32	308	170	369.94	68.9
Hs.655376	chr4	49.98	9.4	5.31	161	25	251.75	65.07
LOC100128750	chr8	49.65	9.35	5.31	181	65	246.59	67.67
Hs.596112	chr16	34.62	6.52	5.31	352	50	235.17	48.8
MTIF2	chr2	228.22	43.02	5.3	393	250	89.06	110.7
Hs.737525	chr20	50.41	9.51	5.3	30	20	241.84	30.36
KIF15	chr3	68.41	12.91	5.3	346	164	75.16	92.35
ISPD	chr7	43.63	8.24	5.3	30	20	356.33	35.1
BTBD3	chr20	92.57	17.48	5.3	397	267	79.14	77.89
COPS2	chr15	209.48	39.57	5.29	608	322	111.89	195.13
Hs.604606	chr1	28.46	5.38	5.29	151	15	293.61	25.73
WDR12	chr2	235.31	44.47	5.29	333	191	62.18	64.41
Hs.644693	chr6	709.85	134.23	5.29	10	10	69.24	64.46
Hs.517008	chr20	82.05	15.52	5.29	161	15	311.6	48.07
SNHG8	chr4	304.7	57.66	5.28	257	176	82.28	162.33
ITLN1	chr1	326.78	61.86	5.28	267	120	223.81	297.27
LOC100507663	chr10	34.03	6.46	5.27	30	20	249.16	29.61
UCHL3	chr13	357.24	67.81	5.27	349	195	65.52	164.56
Hs.356239	chr9	24.03	4.56	5.27	30	20	227.51	35.29
PRDM13	chr6	69.13	13.13	5.27	298	174	665.9	203.03
Hs.581009	chr22	91.13	17.32	5.26	30	20	94.22	36.83
Hs.659786	chr12	38.79	7.37	5.26	151	15	223.59	41.67
CALU	chr7	139.4	26.51	5.26	1314	402	92.38	79.99
ARHGAP8	chr22	100.45	19.11	5.26	556	125	205.28	159.4
PAM	chr5	268.63	51.1	5.26	906	383	95.4	124.78
FUT4	chr11	150.77	28.68	5.26	616	301	92.95	77.82
C11orf86	chr11	97.03	18.46	5.26	231	65	305.19	94.76
OR51A7	chr11	70.52	13.44	5.25	65	75	631.41	104.57
ANP32E	chr1	159.89	30.48	5.25	774	340	99.54	126.86
KCTD3	chr1	104.38	19.91	5.24	331	221	63	93.14
MCM4	chr8	111.33	21.24	5.24	1054	427	93.58	105.58
KRT37	chr17	87.65	16.73	5.24	299	175	564.85	82.82
UBE2QL1	chr5	40.63	7.76	5.24	222	99	557.35	70.71
SERPINF1	chr17	150.78	28.81	5.23	349	205	108.14	65.64
Hs.611242	chr7	36.65	7	5.23	10	10	49.29	31.27
RPF2	chr6	288.06	55.05	5.23	256	150	77.13	105.79
PCSK9	chr1	77.31	14.78	5.23	277	120	201.71	64.66
Hs.249102	chr2	43.27	8.27	5.23	5	37	66.26	71.29
ELOVL7	chr5	112.4	21.51	5.23	277	130	91.64	59.65
ARF4	chr3	782.5	149.8	5.22	618	319	80.32	88.41
SLITRK4	chrX	124.93	23.92	5.22	432	182	441.67	78.83
LOC100505946	chr4	54.07	10.35	5.22	171	25	75.41	33.26
ARNTL2	chr12	43.32	8.31	5.21	844	254	94.48	56.23
KCNA1	chr12	73.08	14.03	5.21	506	277	600.19	115
SEMA5A	chr5	86.78	16.66	5.21	836	377	90.18	103.27
UBE2V2	chr8	208.4	40	5.21	354	222	88.25	148.12
LINC00526	chr18	59.93	11.5	5.21	202	65	148.4	46.71
YWHAG	chr7	756.34	145.24	5.21	313	176	80.16	135.89
Hs.743530	chr14	46.74	8.98	5.21	30	20	319.29	31.4
NOLC1	chr10	225.26	43.27	5.21	845	353	126.09	90.41
C5orf63	chr5	86.7	16.65	5.21	665	154	592.31	55.33
Hs.196133	chr11	38.35	7.37	5.21	161	25	66.22	38.65
Hs.709438	chr13	52.73	10.13	5.2	162	25	108.87	52.46
TUBB4B	chr9	762.41	146.48	5.2	763	321	85.99	84.38
SPOCK1	chr5	84.43	16.23	5.2	319	185	339.47	70.8
MOB4	chr2	200.48	38.54	5.2	638	384	69.36	90.16
RNF6	chr13	129.56	24.91	5.2	857	463	171.29	130.35
Hs.689155	chr5	51.62	9.93	5.2	40	20	231.8	27.37
ODAM	chr4	51.86	9.97	5.2	308	154	283.12	81.07
PLA2G10	chr16	123.31	23.72	5.2	329	194	121.81	134.24
RHBDF1	chr16	111.23	21.4	5.2	499	200	107.76	147.93
Hs.125849	chr8	69.49	13.37	5.2	223	53	79.61	57.42
CHP2	chr16	83.19	16.01	5.2	306	175	153.81	121.83
Hs.662664	chr5	39.92	7.69	5.19	151	25	342.08	63.36
LOC100130899	chr22	75.37	14.52	5.19	10	10	60.2	20.8
Hs.710082	chr12	132.98	25.62	5.19	10	10	38.69	41.35
RNU11	chr1	121.75	23.47	5.19	15	27	168.11	54.81
AIF1L	chr9	63.76	12.29	5.19	466	200	226.73	103.3
CGREF1	chr2	44.08	8.5	5.18	347	195	163.69	53.78
LOC728342	chr5	34.48	6.65	5.18	161	15	67.36	31.88
LRRC59	chr17	311.46	60.15	5.18	481	174	109.32	75.64
BGN	chrX	134.57	25.99	5.18	787	323	216.81	135.17
CALD1	chr7	120.68	23.31	5.18	2369	833	213.29	709.3
IGL	chr22	126.06	24.36	5.17	777	105	324.18	362.42
MNX1	chr7	102.95	19.9	5.17	359	235	85.07	163.57
ZBED2	chr3	52.18	10.09	5.17	288	184	540.49	66.54
NXPE1	chr11	61.49	11.89	5.17	383	115	139.96	216.09
GNPNAT1	chr14	211.3	40.88	5.17	326	180	87.33	262.58
BMP2	chr20	57.69	11.16	5.17	593	255	90.96	87.55
Hs.658173	chr5	29.64	5.74	5.17	164	20	336.56	33.18
CXCL5	chr4	142.39	27.59	5.16	792	340	362.39	175.79
Hs.745193	chr17	270.15	52.36	5.16	10	10	35.46	52.87
THBS2	chr6	223.52	43.35	5.16	369	236	146.18	248.67
SLC1A1	chr9	66.87	12.97	5.15	593	305	125.56	150.72
RBBP8	chr18	137.27	26.67	5.15	379	305	72.5	125.12
SLC7A11	chr4	70.18	13.64	5.15	836	363	136.9	285.84
SLCO2B1	chr11	69.55	13.53	5.14	792	330	137.96	66.14
Hs.584981	chr10	77.58	15.1	5.14	162	15	275.39	41.14
RBPMS	chr8	63.62	12.38	5.14	1431	630	114.98	248.88
CYP2W1	chr7	94.97	18.5	5.13	308	164	464.68	87.8
DAG1	chr3	174.73	34.04	5.13	598	303	107.22	86.96
FAM60A	chr12	311.78	60.76	5.13	576	262	90.69	98.17
NXPE4	chr11	86.63	16.88	5.13	346	264	179.65	322.43
ZBTB10	chr8	64.86	12.65	5.13	1216	289	227.88	189.91
MUC20	chr3	154.98	30.23	5.13	629	170	128.26	255
KPNA2	chr17	506.95	98.93	5.12	628	313	71.69	249.2
MIR210HG	chr11	43.68	8.53	5.12	192	65	72.5	40.48
CEACAM1	chr19	270.93	52.89	5.12	1355	612	129.73	91.15
MIPEP	chr13	111.37	21.75	5.12	570	254	77.41	158.27
CYB5A	chr18	241.5	47.2	5.12	995	449	81.08	120.83
FAM13A	chr4	136.43	26.67	5.11	1252	557	149.74	78.62
Hs.708518	chr2	40.41	7.9	5.11	10	10	36.55	30.35
Hs.705789	chr9	48	9.39	5.11	610	164	89.11	120.92
Hs.593952	chr20	129.7	25.38	5.11	20	10	56.08	64.25
TMEM45B	chr11	341.11	66.76	5.11	419	145	71.26	176.52
Hs.503001	chr11	290.9	56.94	5.11	163	31	310.43	46.62
Hs.659093	chr2	49.03	9.6	5.11	162	25	133.52	38.26
MGLL	chr3	207.98	40.72	5.11	561	410	79.56	106.55
CRISPLD1	chr8	49.31	9.65	5.11	262	137	315.15	82.56
Hs.188594	chr9	37.91	7.43	5.11	161	15	48.25	31.54
Hs.658853	chr22	44.51	8.72	5.11	182	25	74.81	54.09
Hs.594851	chr2	44.89	8.8	5.1	161	25	41.84	48.48
C4orf19	chr4	76.83	15.06	5.1	515	199	77.65	79.17
PIGZ	chr3	108.21	21.21	5.1	317	164	104	96.36
FAM171A1	chr10	216.41	42.42	5.1	299	165	63.43	80.77
KCNA5	chr12	81.09	15.9	5.1	327	175	416.16	86.14
Hs.656557	chr1	51.84	10.17	5.1	30	20	217.74	28.49
SLC3A1	chr2	60.99	11.97	5.1	673	248	216.66	85.63
PSG5	chr19	44.77	8.79	5.1	324	201	402.52	87.46
NDUFS6	chr5	603.34	118.46	5.09	339	195	96.16	97.76
CAPN6	chrX	51.41	10.1	5.09	740	258	550.55	105.26
RBKS	chr2	111.54	21.91	5.09	539	233	430.22	57.35
PITX1	chr5	47.51	9.33	5.09	551	244	161.18	153.24
ZCRB1	chr12	208.53	40.96	5.09	419	145	64.12	88.8
SNORD114-3	chr14	39.52	7.76	5.09	211	75	360.58	56.42
ERH	chr14	780.31	153.32	5.09	328	210	74.17	111.28
CHGB	chr20	70.9	13.93	5.09	379	215	424.96	126.54
KCND2	chr7	37.21	7.31	5.09	329	205	620.8	107.47
TTTY13	chrY	46.44	9.14	5.08	202	127	385.33	59.63
Hs.550806	chr1	81.6	16.06	5.08	5	37	18.46	58.03
PHB	chr17	312.64	61.54	5.08	663	314	138.73	68.55
PRKCI	chr3	141.42	27.85	5.08	827	365	112.31	114.31
Hs.592561	chr3	137.46	27.09	5.07	20	10	43.5	32.7
AP1M2	chr19	138.8	27.37	5.07	558	243	62.58	89.58
ZNF880	chr19	55.83	11.01	5.07	362	50	556.83	37.17
CBWD5	chr9	370.02	73	5.07	247	92	68.57	92.73
LOC100507033	chr3	33.33	6.58	5.07	184	30	572.83	28.1
RAN	chr12	799.69	157.98	5.06	399	257	86.77	170.45
DEPDC1	chr1	53.76	10.62	5.06	826	286	79.85	220.66
Hs.631183	chr5	36.17	7.15	5.06	30	20	183.22	26.62
LDHA	chr11	1868.76	369.3	5.06	387	265	65.4	83.27
TNFSF9	chr19	95.05	18.81	5.05	349	205	354.15	57.08
GLB1L2	chr11	100.89	19.97	5.05	287	196	71.78	211.17
Hs.723431	chr3	29.46	5.83	5.05	162	15	84.66	64.16
Hs.613648	chr1	47.28	9.37	5.05	10	10	42.2	28.29
KRBOX1	chr3	50.62	10.03	5.05	192	55	645.11	64.14
Hs.678254	chr4	84.59	16.77	5.04	151	15	334.04	21.2
Hs.704211	chr12	35.27	6.99	5.04	20	10	72.11	17.13
TCP1	chr6	549.61	108.96	5.04	427	297	104.32	88.31
NIT2	chr3	195.94	38.87	5.04	368	204	65.52	75.1
MT1HL1	chr1	457.65	90.8	5.04	239	114	104.84	136.75
VDAC2	chr10	706.24	140.13	5.04	399	226	73.09	101.81
GBAS	chr7	284.53	56.49	5.04	338	195	83.92	91.26
ADH1A	chr4	64.45	12.8	5.03	359	216	289.71	113.4
Hs.351126	chr3	60.33	11.99	5.03	191	45	68.56	88.93
TMEM176B	chr7	454.9	90.42	5.03	298	154	87.1	113.25
SULT1C2	chr2	47.65	9.47	5.03	842	368	166.63	236.93
MAGED1	chrX	354.18	70.44	5.03	413	370	85.88	113.74
KCTD16	chr5	54.76	10.89	5.03	254	120	446.45	188.39
PHYH	chr10	186.64	37.13	5.03	399	325	82.35	130.83
Hs.592734	chr18	31.82	6.33	5.03	191	45	134.87	63.38
Hs.658224	chr13	49.12	9.78	5.02	161	15	56.59	18.22
PI4K2B	chr4	223.25	44.45	5.02	271	147	178.29	111.26
Hs.644972	chr5	372.48	74.18	5.02	182	25	68.38	85.06
LYPLA1	chr8	453.64	90.35	5.02	588	291	83.28	209.03
HSP90AB1	chr6	1014.92	202.22	5.02	797	362	84.4	99.16
STEAP2	chr7	88.64	17.66	5.02	296	240	63.71	356.51
SNRPG	chr2	993.11	197.98	5.02	339	185	68.23	151.63
IRS1	chr2	64.87	12.93	5.02	575	290	110.59	166.65
LZTS3	chr20	81.71	16.3	5.01	319	185	81.66	70.94
Hs.592539	chr16	40.58	8.1	5.01	162	15	52.97	43.59
Hs.710697	chr6	42.67	8.52	5.01	201	35	433.02	74.84
METTL2B	chr7	103.74	20.71	5.01	398	224	490.31	139.75
RAB23	chr6	91.83	18.33	5.01	565	316	126.63	128.55
Hs.659260	chr9	65.21	13.02	5.01	152	15	320.28	30.73
SLC11A2	chr12	138.97	27.75	5.01	1131	452	120.92	99.83
PDGFRA	chr4	72.98	14.58	5.01	996	454	200.96	312.34
SMPX	chrX	59.06	11.8	5.01	302	191	656.09	353.89
WFDC1	chr16	62.31	12.45	5	328	164	87.04	292.56
SHROOM3	chr4	134.84	26.96	5	609	160	96.78	149.75
TMEM249	chr8	62.82	12.58	4.99	60	76	303.89	59.12
GAREM	chr18	49.19	9.86	4.99	880	269	218.09	69.47
Hs.662439	chr2	34.54	6.92	4.99	161	35	297.62	35.1
ZWILCH	chr15	126.96	25.46	4.99	528	288	101.76	109.54
PIN4	chrX	135.24	27.12	4.99	1010	354	134.03	65.12
Hs.668280	chr13	31.97	6.41	4.99	161	15	97.37	49.76
Hs.127481	chr14	27.29	5.47	4.99	40	30	247.97	30.39
Hs.665271	chr21	48.22	9.67	4.98	161	15	146.59	34.3
ECEL1	chr2	68.04	13.65	4.98	288	184	607.64	93.48
CBWD6	chr9	110.68	22.21	4.98	50	30	116.35	110.95
PXDN	chr2	92.56	18.58	4.98	603	294	110.89	118.84
POC1B	chr12	186.3	37.39	4.98	786	349	112.7	142.22
ARHGAP18	chr6	163.13	32.77	4.98	630	180	103.02	131.46
OTC	chrX	43.27	8.69	4.98	338	186	515.2	90.31
Hs.713992	chr1	56.83	11.42	4.98	20	10	50.76	40.02
NUDCD1	chr8	118.9	23.91	4.97	429	355	118.97	56.73
MRPS33	chr7	321.5	64.68	4.97	373	239	68.11	111.1
EEA1	chr12	81.92	16.49	4.97	765	319	148.82	113.56
FAM133A	chrX	50.17	10.1	4.97	417	135	658.01	121.77
Hs.656964	chr2	42.73	8.6	4.97	151	25	57.35	43.76
C4BPB	chr1	64.25	12.94	4.97	364	240	297.28	151.7
TYMS	chr18	178.34	35.91	4.97	694	275	125.07	230.4
SLITRK6	chr13	50.87	10.25	4.96	586	130	233.42	68.86
LOC100505633	chr1	53.56	10.79	4.96	352	60	100.43	57.34
METTL2A	chr17	131.33	26.46	4.96	270	165	67.3	110.77
ESRP1	chr8	319.96	64.49	4.96	490	151	83.33	213.98
Hs.734931	chr5	66.35	13.38	4.96	161	15	84.45	17.79
KCNS3	chr2	55.23	11.14	4.96	354	222	127.84	122.45
HTRA3	chr4	78.3	15.8	4.96	457	175	201.18	104.84
HNF4A	chr20	64.97	13.12	4.95	1449	593	165.76	79.47
FAM5C	chr1	50.22	10.14	4.95	313	213	479.88	74.14
NMD3	chr3	218.54	44.15	4.95	767	291	91.61	116
MYO1A	chr12	115.3	23.31	4.95	339	175	101.53	91.93
TCHH	chr1	73.37	14.84	4.95	259	147	396.11	78.38
NELL1	chr11	70.78	14.32	4.94	483	195	603.31	93.48
ARPC1A	chr7	468.59	94.86	4.94	359	195	156.87	71
ZNF664-FAM101A	chr12	80.28	16.25	4.94	267	120	96.77	272.8
EEF1E1	chr6	123.9	25.09	4.94	578	313	114.37	133.96
RABGGTB	chr1	267.62	54.19	4.94	831	371	116.2	113.55
Hs.551886	chr11	42.6	8.63	4.94	10	10	34.59	28.45
INHBA	chr7	63.99	12.97	4.94	613	275	198.69	93.06
ACSL3	chr2	184.64	37.42	4.93	653	404	76.2	95.89
RFC3	chr13	120.38	24.4	4.93	834	419	124.34	143.79
LOC100506216	chr2	50.28	10.19	4.93	187	72	946.12	57.8
EIF5B	chr2	149.72	30.35	4.93	1449	702	214.29	99.75
IFI27	chr14	940.26	190.64	4.93	369	425	115.11	306.41
GOLIM4	chr3	83.71	16.97	4.93	566	301	124.15	89.36
Hs.731985	chr4	49.01	9.94	4.93	20	10	39.2	30.49
MUCL1	chr12	80.79	16.39	4.93	227	95	517.29	92.93
DEPTOR	chr8	75.98	15.42	4.93	504	196	102.65	62.52
MAPK13	chr6	204.98	41.62	4.92	633	334	79.83	68.22
Hs.595572	chr17	180.6	36.7	4.92	20	10	47.9	18.53
MUC17	chr7	84.15	17.1	4.92	507	175	366.35	147.45
CASP7	chr10	137.28	27.9	4.92	389	325	82.57	96.24
Hs.408190	chr4	113.92	23.16	4.92	30	30	78.69	78.22
NPTX1	chr17	61.94	12.59	4.92	382	304	404.07	86.49
Hs.632453	chr1	57.07	11.6	4.92	10	10	40.46	74.56
Hs.678396	chr2	34.1	6.93	4.92	152	25	326.93	39.43
Hs.614041	chr1	31.68	6.44	4.92	10	10	37.09	39.7
Hs.665683	chr1	34.99	7.13	4.91	151	45	281.26	47.26
FHDC1	chr4	102.73	20.93	4.91	247	110	98.68	74.51
TWIST1	chr7	80.29	16.37	4.91	398	205	244.58	95.74
DKC1	chrX	398.52	81.25	4.9	787	313	76.94	90.39
C12orf36	chr12	84.93	17.32	4.9	65	75	120.96	151.77
LRRC4C	chr11	55.11	11.25	4.9	226	110	288.37	84.97
FAM99B	chr11	83.84	17.13	4.89	151	25	328.28	32.88
Hs.2868	chr8	26.34	5.38	4.89	10	10	30.92	54.08
Hs.654941	chr3	257.38	52.61	4.89	10	10	30.13	54.76
RNASE8	chr14	73.39	15	4.89	65	85	623.84	213.29
Hs.349207	chr6	44.65	9.13	4.89	166	62	57.81	93.6
LOC554207	chr14	47.61	9.73	4.89	214	60	379.12	48.13
Hs.519666	chr5	19.44	3.98	4.89	154	10	183.78	25.91
PCDH18	chr4	79.14	16.18	4.89	452	152	108.28	134.74
VAV3	chr1	232.87	47.63	4.89	793	398	147.48	112.69
CHEK1	chr11	65.78	13.46	4.89	754	289	69.83	78.06
FAM136A	chr2	309.56	63.37	4.89	75	105	106.86	65.25
LOC728586	chr5	25.68	5.26	4.88	10	30	27.65	56.08
FAM216B	chr13	38.08	7.8	4.88	227	95	752.05	103.48
TMEM30B	chr14	93.66	19.2	4.88	683	255	129.44	78.93
PBLD	chr10	76.78	15.74	4.88	635	401	135.38	93.38
Hs.663547	chr2	137.8	28.25	4.88	161	25	483.78	99.22
FXYD4	chr10	56.62	11.61	4.88	247	110	482.32	105.17
CFB	chr6	141.82	29.09	4.88	542	264	155.52	354.65
DACH1	chr13	106.93	21.93	4.88	805	369	124.38	116.93
SERTAD4-AS1	chr1	35.99	7.38	4.88	202	35	127.78	73.44
TIMM8B	chr11	359.83	73.84	4.87	499	199	94.1	113.29
CADPS2	chr7	81.18	16.66	4.87	351	218	73.22	280.85
IL13RA2	chrX	47.72	9.8	4.87	339	205	536.93	261.28
CAPN8	chr1	111.63	22.93	4.87	262	95	110.69	126.18
Hs.656304	chr10	148.66	30.53	4.87	173	99	63.73	120.12
GNE	chr9	214.32	44.1	4.86	339	195	95.74	93.7
RASEF	chr9	154.58	31.81	4.86	1008	215	120.66	242.74
CETN1	chr18	109.85	22.63	4.85	321	202	435.61	261.77
B3GNT5	chr3	170.28	35.09	4.85	391	130	97.85	154.97
CEP170B	chr14	165.3	34.08	4.85	289	198	80.19	102.66
CPS1	chr2	55.65	11.48	4.85	539	424	406.81	110.31
HMGB1	chr13	1354.95	279.54	4.85	1256	500	90.72	144.25
FGF19	chr11	56.04	11.56	4.85	277	140	381.06	74.86
TNC	chr9	81.15	16.75	4.85	585	338	185.42	134.46
C21orf54	chr21	27.31	5.64	4.84	30	30	368.74	64.69
Hs.661033	chr1	43.88	9.06	4.84	40	20	116.93	30.96
GBX2	chr2	67.17	13.87	4.84	295	205	655.06	70.95
METTL7B	chr12	113.89	23.54	4.84	257	100	64.59	141.79
Hs.658952	chr19	60.81	12.58	4.84	10	32	23.85	76.91
Hs.562608	chr15	33.02	6.83	4.83	15	37	52.13	65
Hs.716831	chr3	42.06	8.7	4.83	162	15	67.33	47.76
SRP9	chr1	773.28	160.02	4.83	444	322	97.35	155.42
Hs.437153	chr12	252.64	52.28	4.83	162	35	57.85	75.43
FBLIM1	chr1	103.4	21.41	4.83	809	271	128.46	221.25
Hs.707586	chr7	104.82	21.72	4.83	162	15	51.51	33.57
Hs.607738	chr2	23.84	4.94	4.83	10	20	15.47	73.81
Hs.741918	chr12	33.02	6.84	4.83	151	15	299.55	30.91
ASPM	chr1	79.68	16.51	4.83	668	374	107.13	146.16
MIR1244-1	chr2	1290.05	267.47	4.82	204	59	53.49	76.51
TMEM106C	chr12	322.91	66.97	4.82	470	221	96.4	86.45
PCBD1	chr10	195.44	40.58	4.82	396	287	62.69	182.83
Hs.659931	chr3	786.46	163.32	4.82	10	10	56.09	30.63
RRBP1	chr20	144.15	29.96	4.81	1659	697	181.06	116.68
STMND1	chr6	114.97	23.9	4.81	45	47	378.88	64.66
CYYR1	chr21	55.95	11.64	4.81	446	145	286.54	103.59
KLHDC9	chr1	65.09	13.55	4.8	262	165	49.05	74.32
AFG3L2	chr18	273.86	57.04	4.8	533	214	118.5	108.83
Hs.741035	chr16	49.83	10.38	4.8	30	20	309.21	42.16
Hs.602232	chr16	34.6	7.21	4.8	30	20	194.83	44.5
COL17A1	chr10	81.38	16.96	4.8	402	279	196.74	152.87
Hs.269941	chr12	23.89	4.98	4.8	162	15	69.15	48.8
C1QA	chr1	138.32	28.83	4.8	348	184	126.72	319.08
Hs.733078	chr2	128.58	26.81	4.8	162	35	315.41	33.06
LOC100130417	chr1	61	12.72	4.8	343	87	435.75	68.32
GOLT1A	chr1	57.31	11.95	4.8	247	130	99.49	80.33
C2	chr6	126.8	26.44	4.8	573	255	175.77	73.27
DEPDC1B	chr5	63.64	13.27	4.8	280	137	80.65	109.99
SOHLH1	chr9	44.15	9.22	4.79	239	115	561.86	95.92
Hs.703454	chr19	78.93	16.49	4.79	30	10	109.64	22.96
Hs.732947	chr16	71.1	14.87	4.78	20	10	44.79	25.06
SLC12A5	chr20	72.56	15.17	4.78	322	222	441.38	89.58
Hs.714451	chr6	160.25	33.54	4.78	254	83	64.14	58.25
CYP51A1	chr7	258.03	54.02	4.78	603	284	93.26	225.26
WIF1	chr12	64.31	13.46	4.78	358	235	428.34	166.41
CDC20	chr1	157.82	33.06	4.77	339	195	77.9	288.57
NANP	chr20	77.93	16.34	4.77	312	147	113.96	88.72
MGAT4B	chr5	279.98	58.73	4.77	556	309	94.89	142.38
USH1C	chr11	120.41	25.26	4.77	850	378	80.5	194.2
Hs.731470	chr13	67.71	14.2	4.77	172	35	70.32	94.02
TNMD	chrX	51.18	10.74	4.77	307	164	566.67	138.1
Hs.334633	chr5	102.81	21.58	4.76	161	15	88.42	55.91
ABCD3	chr1	187.98	39.49	4.76	553	197	107.38	138.04
MRPL15	chr8	377.31	79.27	4.76	326	174	63.3	150.67
CHCHD3	chr7	216.04	45.44	4.75	378	204	79.24	61.46
ATP2A2	chr12	252.75	53.17	4.75	1126	569	146.4	130.5
EIF1AX	chrX	425.21	89.46	4.75	894	479	96.91	154.83
UBTD2	chr5	127.75	26.89	4.75	474	174	68.1	88.77
FANCI	chr15	88.54	18.65	4.75	795	289	108.7	119.05
GPT2	chr16	103.61	21.83	4.75	297	140	98.67	77.29
LTBP1	chr2	92.01	19.38	4.75	597	309	112.69	69.86
BMPER	chr7	48.18	10.16	4.74	256	130	652.13	87.9
LRRC1	chr6	84.14	17.75	4.74	610	305	102.67	90.56
Hs.503451	chr2	39.21	8.28	4.74	201	15	385.58	41.18
LOX	chr5	48.05	10.14	4.74	827	523	210.37	337.45
MYLK	chr3	160.62	33.91	4.74	907	352	229.72	97.99
STX19	chr3	74.61	15.76	4.74	218	75	85.67	134.48
PSG2	chr19	76.93	16.25	4.73	304	191	390.74	98.71
NDUFA6	chr22	313.09	66.15	4.73	578	229	96.2	101.39
STIL	chr1	92.86	19.63	4.73	347	185	82.2	82.57
PRR9	chr1	29.35	6.21	4.73	151	25	328.87	58.9
TIMM50	chr19	95.23	20.16	4.72	460	169	98.14	82.98
FKBP9L	chr7	130.21	27.57	4.72	59	102	147.28	115.55
RPGRIP1L	chr16	50.5	10.69	4.72	490	240	396.92	77.67
Hs.669667	chr8	48.26	10.23	4.72	161	25	80.03	48.87
PRTFDC1	chr10	76.02	16.12	4.72	278	110	99.16	63.95
PDGFC	chr4	90.93	19.31	4.71	501	199	155.24	67.25
PRRG1	chrX	71.48	15.18	4.71	406	215	89.1	108.26
ZNF462	chr9	69.06	14.67	4.71	448	175	151.19	152.32
HEATR2	chr7	154.69	32.87	4.71	540	346	116.26	113.33
DNAJC2	chr7	164.64	35	4.7	463	182	108.48	85.96
MYO1B	chr2	125.93	26.79	4.7	870	420	105.11	306.79
Hs.534473	chr22	50.84	10.83	4.7	30	20	128.73	33.42
PEAK1	chr15	76.75	16.34	4.7	560	211	126.21	73.14
MTCH2	chr11	313.69	66.81	4.7	540	229	83.57	87.43
FAM3C	chr7	130.33	27.76	4.7	765	361	140.08	79.94
Hs.666431	chr19	53.86	11.47	4.7	172	15	394.83	45.74
Hs.655537	chr2	131.11	27.96	4.69	353	60	66.81	63.48
VAPB	chr20	150.25	32.04	4.69	710	329	110.86	84.47
Hs.708477	chrX	118.82	25.34	4.69	162	15	48.36	36.69
LOC399753	chr10	66.35	14.15	4.69	40	126	204.86	79.81
CKB	chr14	376.92	80.43	4.69	399	256	121.28	265.81
PARD3	chr10	65.06	13.88	4.69	1048	403	93.72	93.14
ASAP2	chr2	141.77	30.28	4.68	369	225	71.95	211.98
MBTPS2	chrX	76.15	16.27	4.68	698	257	151.97	83.08
Hs.568876	chr10	28.25	6.04	4.68	30	20	120.49	59.38
SH3RF2	chr5	68.54	14.66	4.67	740	165	131.67	90.45
SLC25A33	chr1	118.78	25.45	4.67	257	120	69.21	90.65
GARS	chr7	532.41	114.12	4.67	359	236	78.08	76.37
Hs.594545	chr2	25.18	5.4	4.66	30	20	277.56	28.93
FMNL2	chr2	85.89	18.43	4.66	584	177	109.93	139.41
SVOPL	chr7	53.09	11.4	4.66	229	105	705.37	71.31
SLC39A10	chr2	190.17	40.84	4.66	277	140	174.34	106.18
Hs.599848	chr1	61.84	13.28	4.66	161	25	64.15	67.17
Hs.659129	chr19	91.29	19.61	4.66	161	15	47.11	53.96
Hs.664087	chr3	47.72	10.25	4.65	30	20	209.56	33.01
HEATR5A	chr14	101.16	21.74	4.65	227	92	60.04	67.24
MAP7	chr6	113.49	24.39	4.65	618	301	87.64	92.68
NFIA	chr1	110.8	23.83	4.65	1183	338	137.91	95.03
LOC643401	chr5	49.64	10.68	4.65	199	111	737.19	58.65
FEN1	chr11	179.09	38.53	4.65	598	333	93.76	85.85
TMEM139	chr7	72.26	15.56	4.64	429	155	71.58	144.65
Hs.677106	chr18	42.31	9.11	4.64	342	50	690.08	100.94
SCGB2A1	chr11	33.83	7.29	4.64	357	215	317.48	90.53
SCCPDH	chr1	109.73	23.65	4.64	566	272	72.9	67.84
Hs.666486	chr2	48.39	10.43	4.64	15	27	56.83	52.98
HJURP	chr2	70.75	15.25	4.64	327	174	78.27	82.04
IARS2	chr1	344.35	74.26	4.64	338	195	59.19	87.12
IGLV6-57	chr22	88.91	19.2	4.63	120	81	160.07	89.17
RBFOX2	chr22	84.36	18.22	4.63	1106	498	87.54	182.17
PGPEP1L	chr15	46.07	9.95	4.63	30	30	240.53	45
CPB2	chr13	79.55	17.19	4.63	379	295	498.62	229.6
ASUN	chr12	187.85	40.6	4.63	333	181	85.17	114.37
MT1E	chr16	399.8	86.43	4.63	354	222	122.66	142.66
GCG	chr2	56.29	12.17	4.62	349	185	595.03	224.98
DNMBP	chr10	106.96	23.13	4.62	452	175	105.53	91.88
Hs.602832	chr1	228.95	49.53	4.62	20	10	43.88	36.41
ARHGAP11B	chr15	96.33	20.84	4.62	25	65	122.47	55.32
CERS6	chr2	263.91	57.14	4.62	945	324	96.43	120.36
KRT13	chr17	78.91	17.08	4.62	309	195	741.9	182.7
RUVBL2	chr19	246.74	53.44	4.62	656	225	87.05	89.77
MLF1IP	chr4	91.86	19.91	4.61	682	204	108.83	142.19
Hs.732137	chr3	61.69	13.38	4.61	10	10	59.13	51.45
DBNDD2	chr20	333.39	72.33	4.61	363	201	91.13	148.26
SI	chr3	59.37	12.88	4.61	324	202	224.66	447.86
PDCD2L	chr19	150.57	32.69	4.61	247	120	260.48	70.03
LOC100505540	chr10	54.42	11.82	4.6	217	82	718.98	65.66
Hs.555248	chr17	80.82	17.56	4.6	172	15	79.41	88.88
SULT1C4	chr2	431.15	93.7	4.6	453	174	112.37	134.84
PPP1R32	chr11	218.68	47.53	4.6	226	100	415.64	588.69
SLIRP	chr14	531.56	115.54	4.6	308	164	64.73	182.56
CPA6	chr8	31.27	6.8	4.6	436	140	384.1	84.18
NEK3	chr13	95.03	20.67	4.6	693	404	103.77	100.07
C6orf141	chr6	41.71	9.07	4.6	393	87	249.24	69.2
PRDX1	chr1	1257.36	273.52	4.6	384	260	64.94	121.18
SH3D19	chr4	192.4	41.88	4.59	451	150	97.41	290.52
Hs.659425	chr3	25.05	5.45	4.59	154	20	73.92	43.96
Hs.656958	chr18	121.61	26.49	4.59	362	90	452.75	89.3
Hs.608553	chr9	65.77	14.33	4.59	30	20	76.94	27.02
HNRNPAB	chr5	657.32	143.2	4.59	531	330	107.37	116.8
ZAK	chr2	139.99	30.5	4.59	1259	386	116.63	84.9
MYL9	chr20	154.39	33.65	4.59	373	250	151.67	143.71
RNF183	chr9	58.85	12.83	4.59	286	140	98	75.54
QRSL1	chr6	99.25	21.65	4.58	963	353	405.92	65.07
C9orf57	chr9	49.86	10.89	4.58	196	72	378.51	96.09
Hs.620738	chr2	46.19	10.09	4.58	30	20	164.79	39.03
Hs.121167	chr4	54.07	11.82	4.58	343	77	493.94	78.05
C9orf3	chr9	79.37	17.36	4.57	579	250	108.3	96.26
NETO2	chr16	95.23	20.83	4.57	531	189	100.63	91.16
MAGEA1	chrX	67.65	14.8	4.57	284	202	638.5	271.72
Hs.666802	chr6	32.11	7.03	4.57	10	10	29.71	27.43
Hs.10739	chr22	53.27	11.66	4.57	151	15	284.82	32.54
GPC4	chrX	85.3	18.69	4.56	572	234	91.28	165.63
GJB5	chr1	59.49	13.04	4.56	299	175	628.82	85.36
DHCR7	chr11	128.72	28.22	4.56	568	291	82	79.5
FMR1	chrX	202.22	44.34	4.56	593	325	157.26	114.89
Hs.701344	chr6	68.87	15.1	4.56	161	15	67.2	45.77
Hs.656284	chr1	42.58	9.34	4.56	151	25	193.6	51.1
NTN4	chr12	50.01	10.98	4.56	251	147	103.45	96.86
CCL11	chr17	53.34	11.71	4.55	349	185	128.55	147.5
SMN2	chr5	81.4	17.88	4.55	75	113	126.21	76.38
Hs.632862	chr12	79.93	17.56	4.55	5	27	36.64	48.07
RAD51AP2	chr2	38.41	8.44	4.55	5	19	41.78	48.97
PHF6	chrX	110.44	24.28	4.55	449	277	115.53	266.67
Hs.600254	chrX	132.65	29.17	4.55	10	20	123.76	36.79
Hs.732162	chr18	61.31	13.49	4.55	172	15	86.56	58.62
APOE	chr19	81.39	17.9	4.55	1215	662	181.96	83.02
Hs.729205	chr8	27.54	6.06	4.55	152	15	204.02	45.22
KIAA1244	chr6	73.95	16.27	4.54	798	245	141.59	141.84
TOMM20	chr1	560.77	123.41	4.54	571	254	73.2	72.37
Hs.644649	chr12	223.46	49.2	4.54	10	10	51.69	87.55
BAG3	chr10	168.12	37.02	4.54	358	204	74.64	115.28
Hs.626328	chr2	39.98	8.81	4.54	20	10	64.32	35.65
PDHX	chr11	145.02	31.95	4.54	349	215	65.27	136.85
Hs.736030	chr1	57.6	12.69	4.54	10	20	113.11	27.21
HBEGF	chr5	79.08	17.43	4.54	944	348	177.02	285.39
CAV2	chr7	60.55	13.35	4.54	897	446	162.62	83.39
CSRP2	chr12	68.36	15.07	4.54	573	244	84.59	91.06
RASAL2	chr1	56.75	12.52	4.53	1250	491	189.33	181.08
Hs.539424	chr12	35.22	7.77	4.53	10	10	27.73	31.09
Hs.743615	chr12	144.58	31.9	4.53	10	10	26.22	48.45
Hs.731626	chr10	169.98	37.52	4.53	244	89	84.79	63.55
DSCC1	chr8	55.77	12.32	4.53	510	403	120.39	87.43
PTPRO	chr12	635.55	140.45	4.52	782	350	170.24	227.41
MARCKSL1	chr1	742.97	164.27	4.52	339	195	69.61	81.97
MYT1	chr20	84.42	18.67	4.52	667	255	602.69	148.71
HFE2	chr1	67.79	14.99	4.52	276	210	447.65	222.44
Hs.153944	chr1	44.9	9.94	4.52	151	25	182.7	37.8
DNM3OS	chr1	25.22	5.58	4.52	219	65	141.42	44
ECM1	chr1	83.76	18.54	4.52	374	240	133.09	115.05
KHDRBS3	chr8	69.51	15.39	4.52	364	212	80.94	90.36
Hs.641692	chr1	52.9	11.71	4.52	5	37	48.68	64.95
Hs.663336	chr12	69.67	15.42	4.52	164	10	109.55	22.57
TCEAL4	chrX	205.15	45.42	4.52	359	285	72.22	117.98
POMP	chr13	855.61	189.46	4.52	496	216	100.86	126.04
Hs.706056	chr3	38.85	8.6	4.52	20	10	59.1	50.61
TMEM133	chr11	50.8	11.25	4.51	257	120	113.37	111.84
CPLX4	chr18	42.04	9.32	4.51	55	47	563.04	71.3
SORD	chr15	218.88	48.54	4.51	683	404	95.65	158.82
MGST2	chr4	418.6	92.83	4.51	347	214	60.8	97.79
LOC100505491	chr4	28.94	6.42	4.51	182	15	154.28	24.08
KLHL33	chr14	89.71	19.9	4.51	30	20	230.11	36.99
C2CD4A	chr15	110.01	24.41	4.51	226	110	117.71	173.91
CA9	chr9	105.33	23.38	4.51	339	185	260.39	99.52
L1TD1	chr1	68.53	15.21	4.5	529	169	204.07	72.56
Hs.590908	chr1	560.76	124.5	4.5	20	10	38.61	21.14
KLRG2	chr7	75.64	16.81	4.5	260	147	486.89	71.08
FAM84B	chr8	142.17	31.59	4.5	631	200	167.51	135.92
NRAS	chr1	200.26	44.52	4.5	490	190	100.71	128.06
TTK	chr6	89.15	19.82	4.5	358	275	66.96	183.47
Hs.657983	chr8	45.92	10.21	4.5	191	45	199.7	46.09
UGT2A3	chr4	51.77	11.52	4.5	333	181	300.92	238.61
UHRF1	chr19	118.58	26.38	4.5	370	227	91.23	107.88
C1QC	chr1	161.68	35.97	4.49	266	130	110.46	428.21
SLC28A2	chr15	62.29	13.86	4.49	513	206	596.18	81.38
IL13	chr5	55.47	12.35	4.49	319	205	355.57	80.4
NCOA7	chr6	370.52	82.49	4.49	612	175	169.29	166.65
NDUFS5	chr1	943.18	209.99	4.49	328	195	51.91	154.15
DNAJC12	chr10	72.22	16.1	4.49	735	351	179.99	139.31
Hs.710970	chr3	31.55	7.03	4.49	151	15	207.23	28.95
Hs.481342	chr4	25.99	5.79	4.49	485	45	148.4	55.68
Hs.633622	chr8	61.46	13.71	4.48	162	25	147.54	37.35
ASL	chr7	158.77	35.43	4.48	389	315	82.86	107.28
Hs.590945	chr19	28.81	6.43	4.48	10	10	37.68	39.34
Hs.599446	chr6	24.56	5.49	4.47	30	20	293.05	67.42
SERPINA3	chr14	68.62	15.34	4.47	438	255	279.04	173.05
Hs.565887	chr3	74.19	16.59	4.47	5	27	26.78	47.16
Hs.707361	chr1	45.75	10.23	4.47	162	25	55.64	70.97
PRICKLE4	chr6	927.44	207.41	4.47	278	164	62.98	104.9
Hs.610976	chr11	58.97	13.19	4.47	203	59	381.07	45.69
Hs.618609	chr5	23.41	5.24	4.47	30	20	299.38	53.44
Hs.621913	chr6	137.09	30.68	4.47	20	10	43.12	25.88
FAM86B2	chr8	86.77	19.43	4.46	30	20	60.72	19.37
TUFT1	chr1	172.45	38.63	4.46	368	214	67.41	92.87
Hs.708558	chr5	293.72	65.81	4.46	234	89	125.64	214.39
LOC100505912	chr4	27.88	6.25	4.46	181	35	224.65	53.08
Hs.657386	chr17	62.01	13.91	4.46	224	59	65.6	53.06
C1GALT1C1	chrX	190.98	42.84	4.46	368	236	73.7	76.73
Hs.682511	chr1	24.82	5.57	4.46	164	20	74.68	39.35
PACSIN3	chr11	65.52	14.7	4.46	298	154	414.55	73.08
ANTXR1	chr2	70.75	15.88	4.46	1319	470	218.38	85.03
LOC100134361	chr22	77.13	17.31	4.46	187	52	116.42	57.97
B3GNT2	chr2	108.86	24.44	4.45	653	183	122.95	110.26
HDLBP	chr2	169.21	37.99	4.45	1401	548	134.92	88.83
LOC653602	chr2	123.01	27.64	4.45	187	80	121.82	143.91
PLEKHA6	chr1	60.77	13.66	4.45	519	220	93.33	77.03
Hs.744659	chr7	79.5	17.87	4.45	164	10	75.58	15.67
Hs.571430	chr8	54.88	12.34	4.45	55	67	268.82	57.32
MND1	chr4	52.04	11.7	4.45	262	137	68.72	67.27
CBLN1	chr16	48.74	10.96	4.45	339	203	961.2	132.4
Hs.116424	chr16	48.27	10.86	4.45	172	25	103.71	31.76
CXCL10	chr4	151.81	34.14	4.45	348	235	153.16	284.3
ATP8A2	chr13	69.45	15.62	4.45	550	275	505.43	74.06
SPDYE4	chr17	61.19	13.77	4.44	30	20	311.51	29.06
Hs.694135	chr12	43.58	9.82	4.44	161	15	47.84	44.79
DEK	chr6	719.73	162.14	4.44	349	205	76.69	107.98
MLF1	chr3	41.74	9.4	4.44	816	383	177.68	74.64
ZNF812	chr19	133.17	30.02	4.44	40	40	197.71	161.26
NID2	chr14	64.08	14.46	4.43	359	195	92.64	104.84
SLC35D1	chr1	116.18	26.22	4.43	815	333	99.69	117.15
Hs.608194	chr11	80.08	18.08	4.43	161	15	55.63	33.87
LACC1	chr13	54.14	12.23	4.43	575	130	117.76	55.45
CD177	chr19	118.45	26.75	4.43	377	204	451.95	141.17
TACSTD2	chr1	85.68	19.37	4.42	917	329	305.03	173.61
POLD2	chr7	216.55	48.97	4.42	334	148	101.05	152.79
PRAME	chr22	106.34	24.05	4.42	399	325	553.89	285.43
[truncated: 36,107 more rows]
